# Supplementary material for: Inhibiting insulin and mTOR signaling by afatinib and crizotinib combination fosters broad cytotoxic effects in cutaneous malignant melanoma
Source: Cell Death Dis. 2020 Oct 20;11(10):882. doi: 10.1038/s41419-020-03097-2 (PMC7576205; doi:10.1038/s41419-020-03097-2)
Supplement: Supplementary file 13 — RPPA raw data file [file 41419_2020_3097_MOESM13_ESM.xlsx]

## Sheet: Melanoma cell lines NormLog2
		Antibody Name	14-3-3-beta	14-3-3-zeta	4E-BP1	4E-BP1_pS65	53BP1	A-Raf	ACC1	ACC_pS79	ADAR1	Akt	Akt_pS473	Akt_pT308	AMPK-a2_pS345	AMPKa	AMPKa_pT172	Annexin-I	Annexin-VII	AR	ARID1A	Atg3	Atg7	ATM	ATM_pS1981	ATR_pS428	Aurora-B	Axl	b-Actin	b-Catenin	b-Catenin_pT41_S45	B-Raf	B-Raf_pS445	B7-H4	Bad_pS112	Bak	BAP1	Bax	Bcl-xL	Bcl2	Beclin	Bid	Bim	BiP-GRP78	BRD4	c-Abl	c-IAP2	c-Jun_pS73	c-Kit
		Antibody Origin	R	R	R	R	R	R	R	R	M	R	R	R	R	R	R	M	M	R	R	R	R	R	R	R	R	R	R	R	R	R	R	R	R	R	M	R	R	M	G	R	R	M	R	R	R	R	R
		Gene Name	YWHAB	YWHAZ	EIF4EBP1	EIF4EBP1	TP53BP1	ARAF	ACACA	ACACA	ADAR	AKT1	AKT1	AKT1	PRKAA2	PRKAA1	PRKAA1	ANXA1	ANXA7	AR	ARID1A	ATG3	ATG7	ATM	ATM	ATR	AIM1	AXL	ACTB	CTNNB1	CTNNB1	BRAF	BRAF	VTCN1	BAD	BAK1	BAP1	BAX	BCL2L1	BCL2	BECN1	BID	BCL2L11	HSPA5	BRD4	ABL1	BIRC3	JUN	KIT
		Validation Status	V	V	V	V	V	V	C	V	V	V	V	V	V	C	C	V	V	V	C	V	V	V	V	C	V	V	C	V	V	C	V	C	V	C	V	V	V	V	C	C	V	C	V	V	C	V	V
		Slide Id	GBL1106763	GBL1106764	GBL1106528	GBL1106529	GBL1106619	GBL1106671	GBL1106531	GBL1106530	GBL1106788	GBL1106639	GBL1106840	GBL1106658	GBL1106690	GBL1106532	GBL1106533	GBL1106791	GBL1106787	GBL1106753	GBL1106702	GBL1106711	GBL1106712	GBL1106692	GBL1106586	GBL1106735	GBL1106699	GBL1106683	GBL1106664	GBL1106537	GBL1106665	GBL1106748	GBL1106541	GBL1106730	GBL1106534	GBL1106535	GBL1106814	GBL1106536	GBL1106538	GBL1106802	GBL1106827	GBL1106539	GBL1106540	GBL1106794	GBL1106706	GBL1106705	GBL1106713	GBL1106547	GBL1106876
		Antibody Name in Heatmap	14-3-3-beta-R-V	14-3-3-zeta-R-V	4E-BP1-R-V	4E-BP1_pS65-R-V	53BP1-R-V	A-Raf-R-V	ACC1-R-C	ACC_pS79-R-V	ADAR1-M-V	Akt-R-V	Akt_pS473-R-V	Akt_pT308-R-V	AMPK-a2_pS345-R-V	AMPKa-R-C	AMPKa_pT172-R-C	Annexin-I-M-V	Annexin-VII-M-V	AR-R-V	ARID1A-R-C	Atg3-R-V	Atg7-R-V	ATM-R-V	ATM_pS1981-R-V	ATR_pS428-R-C	Aurora-B-R-V	Axl-R-V	b-Actin-R-C	b-Catenin-R-V	b-Catenin_pT41_S45-R-V	B-Raf-R-C	B-Raf_pS445-R-V	B7-H4-R-C	Bad_pS112-R-V	Bak-R-C	BAP1-M-V	Bax-R-V	Bcl-xL-R-V	Bcl2-M-V	Beclin-G-C	Bid-R-C	Bim-R-V	BiP-GRP78-M-C	BRD4-R-V	c-Abl-R-V	c-IAP2-R-C	c-Jun_pS73-R-V	c-Kit-R-V
		Probabilities (QC Score)	0.9508	0.951823	0.960353	0.965612	0.974464	0.971446	0.967832	0.970578	0.964228	0.970059	0.906023	0.969608	0.908128	0.977275	0.974233	0.927423	0.939282	0.942785	0.975423	0.919729	0.966201	0.954985	0.93772	0.962351	0.942871	0.975902	0.880303	0.962076	0.948293	0.965574	0.972489	0.90591	0.957909	0.875382	0.941557	0.956254	0.975358	0.896037	0.938625	0.936268	0.949673	0.81237	0.973776	0.941652	0.946164	0.955723	0.948011
		Slide no.	1	2	3	4	5	6	7	8	9	10	11	12	13	14	15	16	17	18	19	20	21	22	23	24	25	26	27	28	29	30	31	32	33	34	35	36	37	38	39	40	41	42	43	44	45	46	47
Sample number	Sample description	Sample Type	14-3-3-beta-R-V	14-3-3-zeta-R-V	4E-BP1-R-V	4E-BP1_pS65-R-V	53BP1-R-V	A-Raf-R-V	ACC1-R-C	ACC_pS79-R-V	ADAR1-M-V	Akt-R-V	Akt_pS473-R-V	Akt_pT308-R-V	AMPK-a2_pS345-R-V	AMPKa-R-C	AMPKa_pT172-R-C	Annexin-I-M-V	Annexin-VII-M-V	AR-R-V	ARID1A-R-C	Atg3-R-V	Atg7-R-V	ATM-R-V	ATM_pS1981-R-V	ATR_pS428-R-C	Aurora-B-R-V	Axl-R-V	b-Actin-R-C	b-Catenin-R-V	b-Catenin_pT41_S45-R-V	B-Raf-R-C	B-Raf_pS445-R-V	B7-H4-R-C	Bad_pS112-R-V	Bak-R-C	BAP1-M-V	Bax-R-V	Bcl-xL-R-V	Bcl2-M-V	Beclin-G-C	Bid-R-C	Bim-R-V	BiP-GRP78-M-C	BRD4-R-V	c-Abl-R-V	c-IAP2-R-C	c-Jun_pS73-R-V	c-Kit-R-V
			NormLog2	NormLog2	NormLog2	NormLog2	NormLog2	NormLog2	NormLog2	NormLog2	NormLog2	NormLog2	NormLog2	NormLog2	NormLog2	NormLog2	NormLog2	NormLog2	NormLog2	NormLog2	NormLog2	NormLog2	NormLog2	NormLog2	NormLog2	NormLog2	NormLog2	NormLog2	NormLog2	NormLog2	NormLog2	NormLog2	NormLog2	NormLog2	NormLog2	NormLog2	NormLog2	NormLog2	NormLog2	NormLog2	NormLog2	NormLog2	NormLog2	NormLog2	NormLog2	NormLog2	NormLog2	NormLog2	NormLog2
1	A375 DMSO_3H_1	Human Cell Line	-0.0144697	-0.288409	0.0991161	0.417519	0.262312	-0.220945	-0.390347	-0.786742	-0.319439	0.27786	0.652613	0.595519	0.134372	0.169927	-0.397514	0.295834	-0.181429	-0.797681	0.523638	0.0742734	0.0258396	0.0496433	0.260691	-0.0382527	-0.0101867	-1.21439	-0.16501	0.467866	0.107867	-0.192781	-0.126724	-0.242383	0.348132	0.131268	0.262163	0.16772	-0.0620504	-0.160218	0.361166	0.304781	0.224677	-0.172405	0.245702	-0.142674	-0.0950567	0.236536	-0.468658
2	A375 Afatinib 2µM_3H_1	Human Cell Line	0.195568	0.0116667	0.311695	0.443205	0.1892	-0.38374	-0.610752	-0.784809	-0.366429	0.148953	1.07079	0.568113	0.134099	0.149468	-0.551688	0.368673	-0.228766	-0.694807	0.575626	0.23588	-0.119159	-0.335327	0.223934	-0.0917732	-0.235248	-1.14395	0.43104	0.197266	0.10826	-0.43314	-0.271016	-0.145603	0.199286	0.0582337	0.209385	0.317909	-0.0717026	-0.0577139	0.190189	0.136439	0.166155	0.0658186	0.310999	-0.281822	-0.0422789	0.202847	0.0372383
3	A375 Crizotinib 2µM_3H_1	Human Cell Line	0.0167874	-0.336524	0.0678455	0.231714	0.171184	-0.143814	-0.434987	-0.990116	-0.180675	0.0789706	-0.152175	-0.272041	0.0611725	0.116081	-0.498536	0.222777	-0.0669698	-0.505532	0.34209	-0.00618968	0.0879966	-0.246751	0.14305	0.111813	0.0239465	-1.31027	-0.00549022	0.336654	0.0778234	0.0224178	-0.167902	-0.136847	0.132294	-0.0523899	0.162745	0.0594483	0.0592996	-0.194769	0.00930745	-0.0176521	0.0369735	-0.093546	0.107375	-0.0428971	-0.0457895	0.136988	0.0213632
4	A375 Combination_3H_1	Human Cell Line	0.111024	-0.284943	0.12328	0.158309	0.104739	-0.152194	-0.455826	-1.03722	-0.0240196	-0.0834942	0.194502	-0.263789	0.0841563	0.051664	-0.536775	0.260409	0.02775	-0.473962	0.396185	0.00558404	0.0926952	0.252968	0.0879688	0.160525	0.053161	-1.17572	-0.136343	0.0697856	0.0999681	-0.00943674	-0.21922	-0.106395	-0.0421389	0.0130705	0.126494	-0.0666147	-0.375248	-0.0692508	0.169501	-0.0352049	0.076891	0.0877516	0.16139	-0.0166434	0.0410186	0.131914	0.225295
5	A375VR4 DMSO_3H_1	Human Cell Line	-0.116317	-0.32054	-0.0858805	0.124609	0.332511	-0.0377443	-0.148802	-0.725503	-0.273277	-0.263976	1.47812	0.614303	0.0110148	0.092611	-0.174085	-0.0614725	0.00447086	1.85627	0.279738	-0.10992	0.11398	0	-0.0212302	0.248775	0.131158	2.87357	-0.412381	0.306862	0.0414273	-0.00807136	-0.137579	-0.125796	-0.00822991	-0.0123266	-0.0959036	0.035424	-0.372254	-0.439515	0.023895	0.0594243	-0.221909	-0.128285	-0.0116632	0.0513294	-0.118954	0.0881174	0.0985115
6	A375VR4 Afatinib 2µM_3H_1	Human Cell Line	-0.109563	-0.257719	-0.0765714	0.127389	0.337857	0	-0.12131	-0.872822	-0.102585	-0.125347	1.44657	0.589933	0.0234742	0.06859	-0.103124	0.139964	0.00207282	1.80588	0.374113	-0.167065	0.106908	-0.0422728	0.0613626	0.251426	0.0762463	2.99552	-0.0243108	0.344755	0.0184038	-0.0169	-0.16526	-0.0865607	-0.0130372	-0.0556548	-0.11848	0.124618	-0.145109	-0.874932	-0.0558523	0.0374741	-0.247506	-0.199364	0.101336	0.0807205	-0.05805	0.0578147	0.0592724
7	A375VR4 Crizotinib 2µM_3H_1	Human Cell Line	-0.126772	-0.415067	0.0793913	0.146911	0.41208	-0.0915767	-0.242584	-0.604845	-0.102101	-0.307374	0.790567	0.0806843	0.0843616	0.0324857	-0.0985801	0.118204	-0.0185124	1.77793	0.326247	-0.132441	0.0576141	-0.133698	0.0863147	0.178241	-0.0034257	2.97235	-0.0136365	0.279988	-0.000662188	-0.13762	-0.259247	0.0249706	0.0503858	-0.0292675	-0.150361	0.178509	-0.0340704	-0.447769	-0.0501032	0.0819929	-0.0806373	-0.0760915	0.160555	0.0837671	-0.0595306	0.0111062	-0.0052203
8	A375VR4 Combination_3H_1	Human Cell Line	-0.158655	-0.329051	0.0392677	0.0900171	0.401472	-0.0516151	-0.0411196	-0.597072	0.100547	-0.0606563	0.505475	0.144612	0.102486	0.109117	-0.238084	0.630496	-0.0767874	1.66807	0.377398	-0.112219	0.0453702	-0.103601	-0.000432587	0.234761	0.0635466	3.25035	0.220942	0.47618	0.10672	-0.956235	-0.162564	-0.110721	-0.0682557	-0.0472155	-0.258704	0.244575	0.123228	-0.530034	-0.414	-0.0380311	-0.112214	-0.1399	-0.0033056	0.137603	-0.00586261	0.00207214	-0.368193
9	SkMel2 DMSO_3H_1	Human Cell Line	-0.0347027	-0.0579257	-0.18488	-0.00782982	0.485528	0.173964	0.14668	-0.197727	-0.0685539	-0.0843158	1.03861	0.402362	-0.0490533	0.0272688	-0.841833	-0.259986	0.0945187	1.22332	-0.011647	-0.0810324	-0.12562	0.377525	0.0314692	-0.111432	0.0367961	3.67036	0.211935	-0.93327	-0.0112568	0.210367	0.243607	0.044879	-0.193037	0.0382642	-0.203128	-0.6318	0.187331	0.292112	-0.207121	0.02051	0.238942	-0.424648	-0.223855	0.079015	0.020609	-0.0565279	-0.0985473
10	SkMel2 Afatinib 2µM_3H_1	Human Cell Line	0.0379609	0.00311282	-0.22271	-0.0252947	0.5182	0.156424	0.045752	-0.269887	-0.0477311	0.0340458	1.11297	0.512835	-0.0209756	0.0277207	-0.830002	-0.0598283	0.114386	1.21255	0.0551688	-0.0321896	-0.197431	0.0608786	-0.0306675	-0.162584	0.018299	3.74977	0.427306	-1.03201	-0.0197092	0.139033	0.210748	-0.0269912	-0.260806	-0.0084006	-0.209868	-0.603543	0.295393	0.32236	-0.127867	-0.077059	0.279896	-0.36817	-0.180522	0.0767321	-0.00451989	-0.040213	-0.060617
11	SkMel2 Crizotinib 2µM_3H_1	Human Cell Line	0.0416835	0.0201667	-0.242903	-0.131272	0.415228	0.168465	0.132072	0.084437	0.00348598	-0.140934	-0.402441	-0.154846	-0.0502517	0.0271655	-0.701878	-0.0814223	0.116307	1.27752	-0.0430924	-0.0665393	-0.149364	0.346067	0.0411593	-0.158048	-0.0186914	3.7278	0.676936	-0.953167	-0.0712669	0.18626	0.246241	0.0585854	-0.216962	0.0164902	-0.240949	-0.619953	0.294155	0.316745	-0.119104	0.105121	0.202267	-0.420359	-0.239662	0.106774	-0.0631823	-0.0437804	-0.00910769
12	SkMel2 Combination_3H_1	Human Cell Line	0.130047	-0.312149	-0.30636	-0.301695	0.535075	0.190586	-0.123974	-0.115971	-0.139456	-0.0906577	-0.469867	-0.203771	0.0684045	0.0240289	-0.559845	-0.0555627	0.217819	0.570439	0.0996667	-0.0394398	-0.243314	-0.0539023	0.041558	-0.0925952	0.0101288	3.82804	0.600915	-1.00748	0.0878558	0.217884	0.130644	0.0933705	-0.223253	0.0740749	-0.22673	-0.627763	0.427809	0.232899	-0.199296	-0.0599511	0.281722	-0.295908	-0.102395	0.207822	0.063886	-0.00826141	-0.0177568
13	ESTDAB102 DMSO_3H_1	Human Cell Line	-0.180461	0.373272	-0.745468	-0.202935	-0.823376	0.316993	-0.444423	-0.444176	-0.490018	0.4016	-0.0230327	0.116488	0	-0.244217	-0.815651	-0.356795	-0.115948	-0.38611	-0.507298	0.0545532	-0.763959	-1.77956	0.0611497	-0.350301	0.183046	0.416964	0.122573	-0.889145	-0.0294307	0.316373	0.226846	0.103177	0.262095	0.119885	0.0102394	0.0755681	-0.243039	0.198551	-0.0831149	0.0609318	-0.158713	0.0447459	-1.0666	-0.176702	-0.124768	-0.0298363	-0.21247
14	ESTDAB102 Afatinib 3µM_3H_1	Human Cell Line	-0.0200377	0.362689	-0.45446	-0.326659	-0.686864	0.347029	-0.347827	0.0589861	-0.30785	0.324026	0.307778	0.12483	-0.0783028	-0.190943	-0.234023	-0.196978	0.0270273	-0.256365	-0.329008	0.117692	-0.475217	-1.2528	0.0644327	-0.190131	-0.732081	0.341475	-0.165292	-0.781103	0.0988958	0.245111	0.250168	-0.0180453	0.137351	0.0771853	0.164232	0.0407022	-0.428753	0.33133	0.109986	-0.014776	-0.330882	-0.0605813	-0.943834	-0.0762569	-0.0122121	-0.191936	0.0211473
15	ESTDAB102 Crizotinib 2µM_3H_1	Human Cell Line	-0.0550032	0.288129	-0.458499	-0.172398	-0.598758	0.277865	-0.4436	-0.278881	-0.297795	0.365006	-1.10194	-0.5567	-0.147814	-0.204437	-0.542369	-0.292639	-0.0116558	-0.184496	-0.428266	-0.0784065	-0.602776	-1.15904	0.144192	-0.213263	0.0520349	0.2175	0.0498997	-0.908427	0.125221	0.253493	0.230803	-0.0944274	0.0932167	0.0385263	0.0654365	0.000828557	-0.356732	0.253066	0.0454095	-0.182844	-0.289028	-0.0642287	-0.959709	-0.101027	-0.0605071	-0.080798	-0.0927154
16	ESTDAB102 Combination_3H_1	Human Cell Line	-0.0173557	0.244975	-0.389773	-0.382824	-0.521279	0.300949	-0.445524	0.2547	-0.230633	0.369707	-2.32411	-0.803485	-0.00636973	-0.117299	0.221187	-0.283694	-0.0974905	-0.229928	-0.385012	-0.0473412	-0.516976	-1.42926	0.0912001	-0.221007	0.072905	0.30181	-0.0243343	-0.865595	-0.0347318	0.26399	0.255435	-0.0495606	0.0188075	0.0153575	0.0478013	0.00142833	-0.255718	0.230971	0.113429	-0.138397	-0.227729	-0.0660245	-0.887124	-0.0786281	-0.0320939	0.0994693	0.0959952
17	ESTDAB105 DMSO_3H_1	Human Cell Line	0.138998	0.109798	-0.023253	0.265982	-0.0465044	-0.183414	0.0104631	-0.720002	0.0105228	0.416096	0.0188801	0.282731	0.0696477	0.321341	-0.447292	-0.149491	-0.0758432	-0.565341	0.126434	0.13683	-0.0206732	0.561808	0.0159198	0.0713129	0.253432	-1.52883	0.489979	0.362082	0.0257257	-0.040372	-0.197493	-0.0945523	0.177154	-0.0879683	0.106574	0.397976	0.20123	0.0610844	-0.0116791	0.222837	-0.0530422	-0.213074	-0.149644	-0.0119684	-0.0160094	0.109477	-0.0420736
18	ESTDAB105 Afatinib 2µM_3H_1	Human Cell Line	-0.101461	-0.229391	-0.0897181	0.039502	-0.145861	-0.126704	0.226901	-0.618411	0.083518	0.428828	1.05516	0.181492	-0.0142908	0.206084	-0.14612	-0.696228	-0.090269	-0.428446	0.15221	-0.14102	0.0536123	0.904585	0.0293283	0.232746	0.284102	-1.53616	-0.453041	0.253738	-0.00109594	0.0481706	0.0937613	-0.128594	0.133678	-0.0507623	0.189753	-0.138622	-0.534107	-0.209647	0.0155185	0.20648	-0.0611637	-0.136045	-0.0337963	-0.0580027	0.00713502	0.0186631	0.064897
19	ESTDAB105 Crizotinib 2µM_3H_1	Human Cell Line	-0.0589309	-0.649552	-0.0414487	0.106995	-0.193549	-0.142542	0.165729	-0.58771	0.0876976	0.394656	-1.56472	-0.278754	0.0469129	0.247103	-0.243562	-0.483201	-0.106963	-0.510688	-0.0838457	-0.00905543	0.0381984	0.867111	0.050601	0.21955	0.204202	-2.29152	-0.165042	0.265411	-0.0286237	0.0381957	0.0641947	-0.0101829	0.117516	-0.054366	0.065838	0.169373	-0.11844	0.0796504	-0.00158705	0.196466	-0.0719555	-0.1824	-0.16236	0.0352441	0.0457264	-0.0189097	-0.179756
20	ESTDAB105 Combination_3H_1	Human Cell Line	0.0320163	-0.0661571	-0.0818564	0.0289859	-0.0787678	-0.249179	0.00261994	-0.56467	0.256006	0.384381	-0.628706	-0.301148	0.0808818	0.289131	-0.330608	-0.239166	-0.0703933	-0.530509	0.137436	-0.00295332	0.0258328	0.703972	0.123682	0.24484	0.30195	-1.71098	0.372984	0.360225	-0.00322307	-0.0574531	-0.225419	-0.11379	-0.0736516	-0.0835718	0.0861127	0.218904	0.134366	0.0160763	-0.670208	0.163793	-0.0594479	-0.172312	-0.205572	0.0750652	0.0749212	-0.00295332	0.0631827
21	A375 DMSO_24H_1	Human Cell Line	0.0740995	0.0724789	0.401079	0.0529769	-0.756964	0.146336	0.315706	1.33945	-0.116569	0.118228	0.590226	0.566338	0.297125	0.0184676	1.44784	-0.390128	-0.0268132	-0.789722	0.0970116	0.299724	0.199261	1.22413	0.108771	0.328859	-0.322647	-1.29361	-0.0838261	-0.0569993	0.169117	0.00353343	0.212823	-0.231881	0.0330933	0.163182	0.055932	0.202056	-0.750586	-0.104813	-0.0644734	0.20606	0.100382	-0.0468464	0.172024	-0.166763	0.0566875	0.0826361	-0.0149202
22	A375 Afatinib 2µM_24H_1	Human Cell Line	0.136406	0.326914	0.62494	0.232726	-0.189957	0.0506434	0.194676	1.26013	-0.338254	0.357774	0.0907117	0.242476	0.206775	0.226349	1.08259	0.452544	-0.216437	-0.541305	0.111601	0.280031	0.0726722	0.0294601	0.0420487	-0.141879	-0.369499	-1.2446	0.0314922	0.0783862	0.13523	-0.893943	0.084912	-0.194845	0.147815	0.0874263	-0.0661219	0.385631	-0.323921	-0.129123	-0.122588	0.074984	0.0696821	0.0100767	0.116478	-0.22342	0.0439365	0.106421	-0.0389325
23	A375 Crizotinib 2µM_24H_1	Human Cell Line	0.301258	0.310242	-0.0611737	-0.099628	-0.230747	-0.064624	0.119032	1.08398	-0.0276346	0.236074	-0.398509	-0.168908	0.322911	-0.0121596	1.28823	0.339968	0.0560865	-0.544732	-0.13465	0.244164	0.211658	0.779971	-0.0274823	0.0703575	-0.199322	-1.50349	-0.288414	-1.13949	0.0407545	0.0717501	-0.856062	0.0102173	0.0405003	-0.0597668	0.181749	-0.0104442	-1.53302	0.069219	0.128029	-0.853734	-1.06087	0.0710009	0.0596176	-0.0806801	0.246577	-0.0305682	0.0216588
24	A375 Combination_24H_1	Human Cell Line	0.220332	0.173584	0.315084	-0.00776061	-0.395094	0.435515	0.520046	1.26908	-0.0104046	-0.0250716	-0.746111	-0.383729	0.282784	-0.0102285	1.34865	0.221398	0.00152444	-0.453484	-0.184282	0.207522	0.235306	1.25575	0.000992386	0.370914	-0.00531559	-1.46164	-0.183157	-0.223765	0.140703	0.0490222	0.211924	0.0416707	-0.0126143	0.0622313	0.0498298	-0.106248	-0.702739	-0.0258706	0.00294251	0.0265316	-0.0131663	0.0598851	-0.00192553	-0.00457411	0.183014	0.0286366	0.0430199
25	A375VR4 DMSO_24H_1	Human Cell Line	0.223355	0.286147	0.0342168	0.12865	0.230884	-0.143056	-0.247572	1.11762	-0.201208	0.339502	1.02376	0.967771	0.0289215	0.118901	1.82414	1.72391	-0.0222586	1.54224	0.515224	0.18689	0.00565123	-0.399233	-0.100799	0.0308797	-0.404173	3.75876	1.46544	0.68351	0.0642523	-0.204317	-0.40609	-0.286009	0.122363	-0.0454063	-0.274603	1.15133	0.503647	-0.414486	0.0389915	-0.0575633	-0.231082	0.370472	0.558755	0.0632423	-0.0786727	0.102525	0.106886
26	A375VR4 Afatinib 2µM_24H_1	Human Cell Line	0.0211509	0.268686	0.385077	-0.078747	0.089333	0.594842	0.827417	1.24841	0.142485	-0.243553	1.02797	0.189427	0.125786	0	1.42984	0.302021	0.107497	1.91111	0.0298204	0.00665453	0.240006	0.508059	-0.16984	0.385692	-0.204803	2.46564	-0.244975	-0.144264	-0.00712251	0.0922064	0.179288	0.0590622	0.0657987	0.0189704	0.037448	0.0301462	-0.714216	-0.655948	0.0169365	-0.0795333	-0.172385	0.104806	-0.134516	0.141266	0.106808	-0.0304382	0.00105841
27	A375VR4 Crizotinib 2µM_24H_1	Human Cell Line	0.191688	0.233292	0.302349	-0.243018	0.0329427	0.522185	0.659786	1.43324	0.0394812	-0.229423	0.175251	0.0769168	0.190329	-0.0733204	1.48757	0.187232	0.0818669	1.2525	-0.155287	0.107917	0.279735	0.882284	-0.0716807	0.332663	-0.242817	2.56863	-0.197217	-0.0164647	-0.102587	0.320862	0.160528	0.094334	0.211892	0.0215654	-0.0240475	0.00496711	-0.677661	-0.328929	0.0567385	-0.0625992	-0.129347	0.0837225	-0.188899	0.244067	0.139481	-0.0949398	0.0463673
28	A375VR4 Combination_24H_1	Human Cell Line	0.0845407	0.258067	0.322672	-0.103936	0.148171	0.0707869	0.680755	1.38609	0.051628	-0.122759	0.668124	0.147053	0.0840762	0.0746072	1.38961	0.359246	0.0464684	1.84075	-0.0211596	0.0973486	0.174358	0.197235	-0.056323	0.00872971	-0.365786	-1.24983	-0.0805409	0.145163	0.0151122	-0.000484556	0.0974529	0.0226578	0.143715	0.0191245	-0.014097	0.237559	-0.152179	-0.406369	-4.12566	-0.0948939	-0.094425	0.049907	-0.0872855	0.206976	0.0640325	-1.04376	0.0644829
29	SkMel2 DMSO_24H_1	Human Cell Line	0.159423	0.413105	0.189203	-0.126707	0.267822	0.460808	0.773143	1.52128	0.206375	-0.305894	-0.493535	-0.376514	0.047706	-0.127674	1.72266	-0.189534	0.245954	1.5697	-1.51692	0.1029	-0.0647048	0.542986	-0.0697296	-0.0442029	-0.70249	3.65455	-0.167359	-1.35722	-0.0733007	0.501632	0.290165	0.161926	-0.235819	0.0649262	0.0369391	-0.786113	-0.400634	0.354981	-0.0107881	-0.0749756	0.4273	-0.0514007	-0.243303	0.0684624	-0.00256719	-0.0948997	0.162154
30	SkMel2 Afatinib 2µM_24H_1	Human Cell Line	0.232044	0.458352	0.28393	-0.183876	0.211146	0.63832	0.718014	1.33666	0.217816	-0.747021	-0.407022	-0.369822	0.0260618	-0.081478	1.60339	-0.196765	0.287649	1.72789	-0.16079	-0.00900308	0	0.542121	-0.344473	0.0650881	0.178333	3.57807	-0.246192	-1.3874	-0.0840809	0.502673	0.280513	0.169478	-0.295233	0.103774	0.0602678	-0.675227	-0.506901	0.366838	-0.0428853	-0.0339231	0.513379	-0.048273	-0.16243	0.0489242	0.0299453	-0.121536	0.109839
31	SkMel2 Crizotinib 2µM_24H_1	Human Cell Line	0.223295	0.335707	0.118621	-0.220726	0.229833	0.580512	0.684428	1.38145	0.125897	-0.419398	-0.832117	-0.549342	0.107255	-0.212777	1.48429	-0.231853	0.25213	1.68849	-0.328918	0.0489511	-0.0631915	0.656399	-0.0646435	0.0843458	0.0897097	3.771	-0.209376	-1.51028	-0.106761	0.495604	0.208821	0.187831	-0.314447	0.0609389	0.0106107	-0.87964	-0.636688	0.326387	0.0301704	-0.0246154	0.347302	0.000237019	-0.306758	0.126665	-0.00660115	-0.147436	0.128212
32	SkMel2 Combination_24H_1	Human Cell Line	0.291488	0.270131	-0.189688	-0.444139	0.196022	0.4046	0.387347	0.811542	0.315993	-0.812912	-0.91105	-0.707006	-0.0937753	-0.389679	0.959017	-0.392222	0.454251	1.58203	-0.791261	-0.0760417	-0.322043	0.162415	-0.133027	0.0122589	0.272306	3.38939	-0.22055	-1.77646	0.208223	0.318252	0.00498507	0.37397	-0.501898	0.221642	-0.0295776	-1.24232	-0.828834	0.408807	0.0741204	-0.19653	0.248889	0.0802162	-0.478607	0.10342	0.269517	-0.216883	0.283909
33	ESTDAB102 DMSO_24H_1	Human Cell Line	-0.107625	0.673245	-0.346292	0.0317955	-0.654458	0.7039	0.0182348	0.579399	-0.02083	-0.0772744	-0.890307	-0.284031	0.114719	-0.500235	0.901533	0.0752108	0.0491719	-0.435997	-0.723422	-0.0711583	-0.482669	-0.617253	-0.084787	-0.121963	0.0910475	1.45699	0.059159	-0.940185	0.0979181	0.177648	0.221015	-0.00211657	-0.039485	0.181359	-0.019664	-0.00825035	-0.453753	0.206517	-0.00861822	-0.171166	-0.168256	0.0630001	-0.748807	-0.053708	-0.0473239	-0.137958	-0.0364548
34	ESTDAB102 Afatinib 3µM_24H_1	Human Cell Line	-0.035897	0.744094	-0.312749	-0.16584	-0.621752	0.332622	-0.0340835	0.326067	0.0686842	-0.0619175	-1.13293	-0.352252	0.058599	-0.441587	0.499342	-0.158091	-0.027181	-0.372399	-0.589898	-0.140926	-0.612926	-1.14372	-0.0276069	-0.25178	0.0389493	0.93194	-0.171535	-0.774465	0.106633	0.0818981	0.0936383	0.0418823	-0.0499594	0.193703	0.111158	-0.0392265	-0.317613	0.425635	-0.0906821	-0.148608	-0.0504811	0.279831	-0.637778	-0.226879	-0.000634517	-0.0529196	-0.0673547
35	ESTDAB102 Crizotinib 2µM_24H_1	Human Cell Line	0.0290232	0.616532	-0.440424	-0.112586	-0.701658	0.68528	0.0157324	0.370599	0.157031	-0.416509	-1.29472	-0.601223	0.0831537	-0.604564	0.645516	-0.0547388	0.0751347	-0.159975	-0.821561	-0.243182	-0.497562	-0.267374	-0.115061	-0.032564	0.0184603	0.849861	-0.313429	-1.0819	0.0628333	0.141069	0.0609282	0.156058	-0.249143	0.0864403	0.209976	-0.446083	-0.732469	-0.13892	0.010449	-0.2968	-0.210743	0.23636	-0.871469	-0.102495	0.0424671	-0.141725	-0.117992
36	ESTDAB102 Combination_24H_1	Human Cell Line	0.089746	0.683153	-0.483386	-0.491744	-0.858547	0.664301	-0.0264758	0.111317	0.166433	-0.477794	-1.88247	-0.842656	0.138654	-0.588595	0.198707	-1.23407	0.132878	-0.199153	-0.809401	-0.201125	-0.498216	-0.785434	-0.164646	-0.0852062	0.213288	-0.00610538	-0.298005	-1.01641	0.0849187	0.151136	0	0.181299	-0.227488	0.112935	0.209957	-0.410958	-0.602976	0.35281	-0.106611	-0.310661	-0.179637	0.291568	-0.803106	-0.133165	0.0906412	-0.0152429	0.10677
37	ESTDAB105 DMSO_24H_1	Human Cell Line	0.303262	0.33149	0.435855	-0.0875828	-0.515362	0.410884	0.577669	1.43136	0.163582	-0.0492282	-0.383269	-0.438256	0.24531	-0.0627118	1.80508	-0.00403958	0.0049739	-0.460254	-0.276113	0.157578	0.236169	1.21512	-0.096975	0.531087	0.0221588	-1.59306	-0.417599	-0.09364	-0.0608988	0.126859	0.206642	0.0320332	-0.0456302	-0.0330595	0.302619	-0.197953	-0.750715	0.0440618	0.146639	0.103045	0.02898	-0.034384	0.181109	-0.09364	0.0243005	-0.020929	0.198852
38	ESTDAB105 Afatinib 2µM_24H_1	Human Cell Line	0.17818	0.374645	0.490477	-0.0755787	-0.587609	0.00650484	0.0142145	1.16031	0.134854	-0.0406423	0.0226132	-0.368792	0.100982	-0.00243912	1.64504	0.0266659	0.0288993	-0.521093	-0.212558	-0.294235	0.0704815	0.528391	-0.154994	0.0589773	0.0708336	-1.47117	-0.420964	0	-0.053429	0.0231153	0.0772052	0.0847164	0.0184608	-0.0341703	0.225512	-0.0571817	-0.482766	0.122597	-0.136772	-0.00329483	-0.206347	0.0736197	0.0362342	-0.119822	0.0507739	0.0290617	0.171113
39	ESTDAB105 Crizotinib 2µM_24H_1	Human Cell Line	0.294533	-0.47948	0.36079	-0.137784	-0.681402	0.335175	0.725996	1.48915	0.108022	0.0664582	-0.557381	-0.63042	0.0653226	-0.0567062	1.84852	-0.0750794	-0.00768511	-0.203901	-0.481277	0.0946928	0.171119	1.12627	-0.090045	0.347884	-0.198808	-1.91095	-0.411124	-0.0966975	-0.150065	0.304315	0.166503	0.0859849	-0.0591572	-0.00754087	0.138885	-0.110245	-0.846215	0.129068	0.236986	0.0631832	-0.057069	-0.0112657	-0.0243665	-0.102723	0.0446757	-0.136547	0.179892
40	ESTDAB105 Combination_24H_1	Human Cell Line	0.201072	0.267971	0.234769	-0.39864	-0.932279	-2.90421	0.365708	1.19598	0.245245	-0.265867	-0.392383	-0.744241	0.0982241	-0.178942	1.40141	-1.39849	0.192734	-0.288292	-0.673478	-0.0086285	0.156126	0.936663	-0.104768	0.265472	-0.00894908	-1.82753	-0.407617	-1.30593	-0.0910463	0.147447	-0.0368124	0.0970657	-0.194403	0.0527702	0.197527	-0.256564	-1.14832	0.171867	-1.16189	-0.102453	-0.0500775	0.0512001	-0.153056	-0.0621273	0.13414	-0.248927	0.0800459
41	A375 DMSO_3H_2	Human Cell Line	-0.0550014	-0.250886	0.0421703	0.431949	0.148774	-0.125667	-0.0509767	-0.845003	0.116999	0.307598	1.11204	0.459197	-0.0100634	0.134818	-0.528543	0.426103	-0.0740287	-0.564212	0.422701	-0.107185	0.150929	0.524954	-0.00254932	0.175474	0.0464488	-1.43807	-0.101485	0.362462	0.0429973	-0.0114058	-0.049374	-0.0302044	0.17488	-0.0717415	0.0912556	0.00273041	0.0260097	-0.223437	-0.0667485	-0.0127113	-0.0481831	-0.176967	0.263501	0	0.0351206	0.0179284	0.122042
42	A375 Afatinib 2µM_3H_2	Human Cell Line	-0.0561498	-0.360645	0.184425	0.398102	-0.0641398	-0.0643862	0.066296	-0.905328	0.0481102	0.183792	1.17157	0.59458	-0.0115693	0.182674	-0.365181	0.28929	-0.0949028	-0.558455	0.275461	-0.139948	0.175834	0.558982	0.092721	0.239561	0.106947	-1.36607	-0.11559	0.329661	0.0621144	0.0499299	0.0705102	0.0123256	0.128972	-0.012929	0.106188	0.064866	0.011039	-0.22476	-0.0678917	0.0505893	-0.1024	-0.102321	0.0522598	-0.0539188	0.00810872	-0.0294687	0.0080975
43	A375 Crizotinib 2µM_3H_2	Human Cell Line	0.0849718	-0.304316	0.0168234	0.249859	-0.0173865	-0.118246	0	-0.933362	0.081314	0.201826	0.0501225	-0.0966904	0.0435364	0.193212	-0.491116	0.725608	-0.102752	-0.550143	0.193958	-0.0909235	0.142863	0.581771	0.0507364	0.272182	0.042096	-1.50394	0.323248	0.394629	0.0380848	0.0169023	-0.0249729	-0.0185318	0.0876734	-0.073648	0.0488948	0.0200141	0.133162	-0.252379	-0.0861468	0.0179283	-0.107372	-0.172536	0.0706889	0.0025155	-0.0436406	-0.0559229	0.093335
44	A375 Combination_3H_2	Human Cell Line	-0.0772725	-0.406887	0.167619	0.115403	0.133353	-0.0715468	-0.150485	-1.02895	0.0627772	-0.00157844	0.265684	-0.269713	0.0343355	0.089089	-0.387922	-0.0386063	-0.0324879	-0.441903	0.328604	-0.167294	0.123385	0.580457	0.0121034	0.32368	0.100546	-1.27898	-0.431318	0.363172	0.0167149	0.00479757	-0.101408	0.0172676	-0.00358225	-0.0338438	0.0509309	-0.179674	-0.382079	-0.171847	0.0230323	0.0591928	-0.0318618	-0.0103802	0.164779	-0.0557587	0.0369949	0.0211851	0.140954
45	A375VR4 DMSO_3H_2	Human Cell Line	-0.164819	-0.208354	-0.140246	0.178857	0.347114	-0.00445474	-0.0242998	-0.58758	-0.461866	-0.0635447	1.16111	0.75034	0.020456	0.0610427	-0.263013	0.260865	-0.0560253	1.54228	0.416225	0.016199	0.0219757	-0.254359	0	0.051174	0.194238	3.06209	0.118941	0.425962	0.00563266	-0.0945821	-0.128036	-0.2547	0.0631943	-0.0124697	-0.170079	0.329718	0.128417	-0.542305	-0.0706225	0.135344	-0.183126	-0.223549	0.0258838	0.0362364	-0.111914	0.0183188	-0.223689
46	A375VR4 Afatinib 2µM_3H_2	Human Cell Line	-0.139957	-0.175763	0.0225674	0.253384	0.394069	-0.0528173	0.0640695	-0.488055	-0.469546	0.197434	1.08191	0.929232	-0.044014	0.242589	0.00808251	0.577926	-0.061807	1.47775	0.643581	0.0144931	-0.04808	-0.440819	0.200571	-0.134499	0.035672	3.15456	0.780121	0.624845	0.0629527	-0.384354	-0.0507194	-0.312765	0.104705	0.0909696	-0.245419	0.485217	0.352135	-0.601819	-0.0603926	0.14181	-0.264834	-0.183861	0.0108277	-0.0862371	-0.128966	0.04474	-0.306279
47	A375VR4 Crizotinib 2µM_3H_2	Human Cell Line	-0.162096	-0.422939	0.10614	0.159716	0.348207	0.19586	0.489311	-0.272027	-0.0790191	0.155644	0.765584	0.274668	-0.0140192	0.170751	0.109063	-0.159295	-0.253852	1.87073	0.350235	-0.164583	0.224422	0.463455	0.0793755	0.438307	0.129423	3.02224	-0.379976	0.464422	0.119375	0.191369	0.0932675	-0.194341	0.0196973	-0.0426747	-0.265264	-0.0665258	-0.190719	-0.483746	-0.1582	-0.0272148	-0.248234	-0.219294	-0.00769025	0.140313	0.0115304	-0.155015	-0.14637
48	A375VR4 Combination_3H_2	Human Cell Line	-0.017938	-0.187636	0.00767967	0.0819493	0.438149	-0.0473382	-0.0743398	-0.721633	-0.121516	-0.141352	0.254564	0.202293	0.128498	0.128975	-0.226448	0.815451	-0.142836	1.74602	0.439331	0.0859251	0.0168145	-0.097087	0.0700603	0.246268	0.0662227	3.34428	0.914113	0.478357	0.12754	-0.137857	-0.054678	-0.163395	-0.00733086	0.0153904	-0.246189	0.41121	0.224734	-0.548786	-0.00190932	-0.00975703	-0.198754	-0.0923243	0.0475525	0.0486508	-0.00432489	0.0985009	-0.000511167
49	SkMel2 DMSO_3H_2	Human Cell Line	0.0147554	-0.0331547	-0.195746	0.0501438	0.528851	0.218194	0.285477	-0.317218	-0.0880139	0.0801381	1.07134	0.423401	-0.093729	0.0180301	-0.849492	-0.214424	0.122724	1.34897	0.0253281	-0.15677	-0.173385	0.312487	-0.012396	-0.191141	0.0818087	3.85531	0.146461	-0.897412	-0.151122	0.291031	0.372656	-0.0731861	-0.0905724	-0.00764268	-0.129052	-0.683867	0.27954	0.439108	-0.104797	-0.0851758	0.268029	-0.333684	-0.18969	0.102011	0.0145991	0.038816	-0.0488383
50	SkMel2 Afatinib 2µM_3H_2	Human Cell Line	0.00845458	-0.101665	-0.195949	-0.0719886	0.536769	0.320499	0.389075	-0.188908	-0.0808982	0.0976242	1.29472	0.462047	-0.145423	0.0302904	-0.716351	-0.51708	0.0926819	1.30107	0.126781	-0.102513	-0.0999139	0.52509	-0.00397093	-0.0638723	0.0475463	3.6048	-0.201593	-1.01923	-0.0910243	0.277223	0.394643	0.0290549	-0.164715	0.0453541	-0.0759508	-0.701781	-0.249572	0.41864	-0.552322	-0.106402	0.262902	-0.244682	-0.0947184	0.103565	0.0427185	-0.000592858	0.062833
51	SkMel2 Crizotinib 2µM_3H_2	Human Cell Line	-0.00923248	-0.147847	-0.191092	-0.060641	0.415194	0.230243	0.389538	0.0167065	-0.0906955	0.0335363	-0.182281	-0.343279	-0.135516	0.0706503	-0.645078	-0.520513	0.102449	1.39012	0.010287	-0.186021	-0.150156	0.402045	0.0485363	-0.109517	0.0407724	3.73145	-0.0508059	-0.826291	-0.0751366	0.297675	0.391656	0.0867657	-0.097439	0.0516366	-0.413501	-0.723644	0.143907	0.367333	-0.178197	-0.177549	0.167417	-0.312984	-0.240954	0.165567	0.0436181	-0.0480288	-0.0208601
52	SkMel2 Combination_3H_2	Human Cell Line	0.00340475	-0.243862	-0.247153	-0.363282	0.4832	-0.418931	0.172998	-0.00627853	-0.0335738	0.00440956	-0.228361	-0.475199	-0.0164443	-0.0102802	-0.415428	-0.753768	0.104244	1.38995	0.135073	-0.0996587	-0.218317	0.32276	0.0773637	-0.0168126	0.0665284	3.53675	-0.364971	-1.01457	-0.206973	0.31134	0.313798	0.0437245	-0.183111	0.118988	-0.13414	-0.758908	-0.333157	0.279015	-0.0261285	-0.14239	0.301824	-0.250924	-0.0450618	0.161111	0.0790931	-0.181994	0.0938829
53	ESTDAB102 DMSO_3H_2	Human Cell Line	-0.0819208	0.384834	-0.701559	-0.112345	-0.852719	0.253979	-0.452711	-0.665405	-0.0854252	0.338282	0.0531456	0.144137	-0.0191057	-0.165526	-0.915387	-0.262888	-0.0109336	-0.19658	-0.510559	0.0213692	-0.642305	-1.45612	-0.0309006	-0.26419	0.125074	0.347924	0.331685	-0.794926	0.0166303	-0.0868222	0.211959	0.0903771	0.211588	-0.0772048	-0.0397763	0.0117323	-0.0065797	0.160119	-0.0423536	-0.215897	-0.386058	-0.125036	-1.00817	-0.0271846	0.108307	-0.18003	-0.0170081
54	ESTDAB102 Afatinib 3µM_3H_2	Human Cell Line	-0.0073333	0.311039	-0.565184	-0.125642	-0.738222	0.29391	-0.452802	-0.239107	-0.136973	0.329088	0.433881	0.198146	-0.0909229	-0.160489	-0.346846	-0.2446	-0.0336555	-0.168028	-0.401673	-0.0473822	-0.466683	-1.47547	-0.0612667	-0.248228	0.0553914	0.246731	0.193731	-0.837191	0.0847389	0.275513	0.149418	0.0874457	0.0697766	-0.0444329	-0.0872907	0.0819596	-0.0926822	0.119165	0.0127603	-0.204761	-0.415708	-0.118364	-0.81681	-0.131202	0.0177473	-0.196633	-0.0519118
55	ESTDAB102 Crizotinib 2µM_3H_2	Human Cell Line	0.0508769	0.68877	-0.610769	0.0202781	-0.708665	0.247875	-0.308709	-0.109997	0.00321309	0.394778	-1.17579	-0.079393	-0.117119	-0.0131786	-0.682632	0.0683327	-0.216121	-0.271768	-0.362926	0.0164101	-0.560959	-1.3326	-0.055934	-0.177391	-0.0266828	0.142526	1.47401	-0.695649	0.00201777	0.228657	0.282793	-0.0775701	0.031451	0.0418174	-0.0737775	0.701506	0.208972	0.0147638	-0.214522	-0.199794	-0.377769	-0.306937	-1.01657	0.017731	-0.0243077	-0.0519389	-0.01799
56	ESTDAB102 Combination_3H_2	Human Cell Line	-0.0767089	0.342567	-0.489957	-0.346268	-0.647051	0.260669	-0.420952	0.266196	0.0835236	0.586075	-2.38912	-0.586543	-0.0807749	-0.112261	0.123336	-0.125213	0.0285014	-0.176983	-0.47849	-0.157683	-0.396524	-1.34506	-0.0915575	-0.192645	0.0262069	0.228836	0.148581	-0.721631	-0.039906	0.258619	0.266196	-0.413174	-0.0430786	0.0239384	-0.110138	0.0571633	0.191034	0.15119	-0.0533648	-0.250044	-0.399323	-0.164241	-0.894359	0.0367749	-0.0582587	-0.0767604	0.114372
57	ESTDAB105 DMSO_3H_2	Human Cell Line	0	-0.0947057	-0.0879005	0.195143	-0.0333922	-0.277424	0.147159	-0.501035	-0.250596	0.456057	0.28512	0.18646	-0.0256146	0.202473	-0.347305	-0.367722	-0.26884	-0.774093	0.232211	0.128232	-0.132744	0.535175	0.118832	-0.115522	0.298148	-1.45396	0.051976	0.387643	-0.0303096	-0.139405	0.0275184	-0.317018	0.266105	0.0430759	0.16951	0.24221	0.137654	-0.0447099	0.0435914	0.355072	0.0235124	-0.176151	-0.11234	-0.0970165	-0.135534	0.0529266	-0.187603
58	ESTDAB105 Afatinib 2µM_3H_2	Human Cell Line	-0.111718	-0.0637597	-0.0439865	0.133086	-0.058836	-0.21531	0.184536	-0.50073	-0.177963	0.617779	0.498227	0.426854	-0.0464947	0.281041	-0.130006	-0.376128	-0.223606	-0.857997	0.249301	0.105752	-0.0437042	0.673381	0.199964	-0.197682	0.305519	-1.41795	-0.0399655	0.458699	0.0167207	-0.137699	0.168961	-0.291835	0.240888	-0.00749563	0.0615519	0.111422	0.136164	0.154276	-0.0278338	0.309973	-0.0263565	-0.208342	-0.204595	-0.102013	0.00249237	0.0522229	-0.222435
59	ESTDAB105 Crizotinib 2µM_3H_2	Human Cell Line	-0.0293267	-0.0119242	0	0.17998	-0.100645	-0.278985	0.132134	-0.49241	-0.163723	0.556985	-0.480485	-0.0985126	-0.0011847	0.4385	-0.258645	-0.256191	-0.224674	-0.641054	0.10198	0.141561	-0.00472202	0.72675	0.132575	0.0333577	0.169778	-1.53764	0.350122	0.468862	0.0366823	-0.0966835	0.0442582	-0.191141	0.18073	-0.00679136	-0.0268333	0.33692	0.351301	-0.0376821	-0.0337524	0.254197	-0.0808936	-0.222525	-0.152967	-0.0183075	0.0515572	0.0576102	-0.205403
60	ESTDAB105 Combination_3H_2	Human Cell Line	-0.0149916	-0.14363	-0.0772129	-0.0618577	0	-0.139987	0.123756	-0.707048	0.0991674	0.265754	-0.784796	-0.516848	0.0274237	0.203664	-0.280912	-0.625453	-0.0710467	-0.525604	0.199829	-0.0206295	0.0723078	0.920268	0.171774	0.267701	0.382234	-1.37663	-0.260136	0.286281	0.150848	0.0415235	0.0288098	-0.0977566	0.0184972	-0.0420537	0.214989	-0.107445	-0.215555	0.077876	0.106422	0.210495	-0.0561049	-0.109526	-0.133371	6.4349e-05	0.0918565	0.102017	0.0646621
61	A375 DMSO_24H_2	Human Cell Line	0.049577	-0.36813	0.0342323	-0.160521	-0.631456	-0.25433	-0.442091	0.869755	-0.349792	0.135841	1.12729	0.514782	-0.0233273	0.0901819	1.3344	0.156532	-0.461495	-0.347051	0.043805	-0.0370199	0.0900156	0.412412	0.175705	0.156613	-0.144776	-0.97574	-0.379298	0.318243	0.146652	-0.0921	-0.00519508	0.257705	0.104102	0.158913	0.0561902	-0.23572	-0.33616	-0.00125246	0.17011	-0.0305667	-0.194038	-0.0967551	0.294454	-0.0240646	0.112949	-0.0521931	0.119272
62	A375 Afatinib 2µM_24H_2	Human Cell Line	0.304881	0.00115686	0.267769	0.0785023	-0.674947	-0.363851	-0.692971	0.878814	-0.0174669	0.180213	0.492906	0.442986	0.00733168	0.0464375	0.97205	1.02846	0.0310809	-0.498326	0.134026	0.25964	0.0719537	-0.0311264	0.0209945	-0.00978316	-0.129325	-1.28389	0.557216	0.30686	0.0590639	-0.160639	-0.243375	-0.101991	0.029602	-0.023	0.0060452	0.732381	0.140436	-0.10751	0.0259494	-0.0374526	-0.0996451	0.016689	0.28979	0.0225288	0.0795952	-0.0291712	0.161184
63	A375 Crizotinib 2µM_24H_2	Human Cell Line	-0.00126037	-0.225601	0.163471	-0.148738	-0.449648	-0.141924	-0.4441	0.921882	-0.317582	0.477151	-0.0221374	-0.151	0.0923931	0.0126159	1.52751	0.278724	-0.0941532	-0.625625	0.262499	-0.00697362	0.0827894	0.51995	0.0227433	0.0861183	-0.314491	-1.37287	-0.399662	0.439431	-0.0108102	-0.012662	-0.0711662	-0.15189	0.0222783	-0.0103319	0.153646	0.0720503	-0.464407	0.0722203	0.128135	0.109731	-0.0475268	0.0760866	0.629032	-0.035933	0.0819681	-0.0608419	0.124677
64	A375 Combination_24H_2	Human Cell Line	0.000753216	-0.11597	0.124427	-0.0208053	-0.706788	-0.178819	-0.684685	1.15268	-0.420071	0.444273	-0.537342	-0.194999	0.00903813	0.126108	1.44696	0.843285	-0.0363968	-0.624494	-0.0258698	0.0277637	0.0172739	0.0802823	0.177669	-0.173464	-0.156553	-1.44211	0.261578	0.485967	-0.0444303	-0.0810481	0.0480784	-0.172905	0.0873663	-0.0177848	-0.131923	0.219509	0.178436	0.0505767	0.0655015	0.0582826	-0.0912695	0.119809	0.336812	-0.0636791	-0.00925748	0.0305669	-0.0864429
65	A375VR4 DMSO_24H_2	Human Cell Line	-0.0804068	-0.0829216	-0.0171935	-0.0991235	0.252726	-0.0911656	-0.272443	1.0306	-0.214201	0.312312	1.09564	0.686396	0.0379362	0.0813103	1.8793	1.13426	-0.011505	1.73915	0.255514	-0.172533	0.0349603	-0.243316	0.0411423	0.0155516	-0.274524	3.74454	0.443018	0.736979	0.0312328	-0.255947	-0.125283	-0.159271	0.0921338	-0.0804372	-0.270793	0.189043	0.418879	-0.315713	-0.0594766	-0.183243	-0.306944	0.189123	0.347322	0.0308748	-0.0533561	0.0149248	-0.0305373
66	A375VR4 Afatinib 2µM_24H_2	Human Cell Line	-0.033372	-0.142217	0.029483	-0.196645	0.221621	-0.0250341	-0.29158	0.832636	-0.218329	-0.275046	1.12695	0.249256	-0.0183215	-0.00752472	1.55655	0.0884636	0.0210759	1.82075	0.33454	-0.0847463	0.0830526	-0.140958	0.0773927	0.107862	-0.28243	2.96183	-0.19292	0.410223	-0.0183215	-0.10392	-0.127119	-0.00516251	0.111056	-0.0175101	-0.186879	0.0421111	-0.176971	-0.217904	0.150263	0.00725337	-0.168176	0.143883	0.367876	0.0200852	-0.126946	-0.0176447	0.200438
67	A375VR4 Crizotinib 2µM_24H_2	Human Cell Line	0.00678723	0.0240054	-0.0991855	-0.219244	0.0666468	-0.0692149	-0.512672	0.836808	-0.339923	-0.12942	0.471915	0.169899	-0.0432504	0.0544362	1.55319	0.79603	0.106792	1.6512	0.141609	-0.103023	0.0254865	-0.357531	-0.0214752	-0.0345966	-0.429323	3.47012	0.250834	0.537493	-0.0716453	-0.269118	-0.188401	-0.161289	0.119379	-0.062464	-0.216447	0.291215	0.294015	-0.215862	0.064883	-0.156972	-0.323108	0.0404262	0.133207	0.0894035	-0.0946042	0.039277	0.147171
68	A375VR4 Combination_24H_2	Human Cell Line	-0.0846762	-0.101837	-0.159647	-0.154031	-0.0113363	0.027624	-0.0943833	1.13981	-0.281639	0.0647362	0.300621	-0.0143685	-0.0977333	0.166498	1.64878	0.597527	0.0744663	1.87937	0.0612789	-0.197235	0.0432046	-0.286158	0.054217	-0.068455	-0.27856	2.83406	0.301706	0.756765	0	-0.06021	0.0478654	-0.0772274	0.082487	-0.0256243	-0.199912	0.20923	0.305027	-0.269525	0.022931	-0.231935	-0.287199	0.127969	0.107902	0.175422	-0.102231	0.0693289	-0.0420444
69	SkMel2 DMSO_24H_2	Human Cell Line	0.0257274	-0.020465	-0.19319	-0.163379	0.311309	0.0853714	0.0102534	1.07801	-0.0162647	-0.165925	-0.302584	-0.362639	-0.248848	-0.0266713	1.71351	-0.491762	0.189125	1.60068	-0.00775724	-0.155132	-0.13543	0.155789	0.0775268	-0.0787889	0.00117829	4.0048	-0.0234369	-1.03452	-0.135734	0.140864	0.258978	0.11228	-0.227488	0.107814	-0.0264925	-0.652923	0.0785031	0.512206	0.0166707	-0.142305	0.373708	-0.268477	0.0561731	0.106574	-0.120375	-0.087183	-0.00986806
70	SkMel2 Afatinib 2µM_24H_2	Human Cell Line	-0.0134438	0.00981341	-0.19526	-0.420571	0.347947	0.0395413	-0.113331	0.838863	-0.0122531	-0.155612	-0.26196	-0.298548	-0.122461	-0.000460802	1.48945	-0.427919	0.244574	1.62397	0.0285614	-0.182986	-0.162385	-0.263604	-0.0159731	-0.148545	0.0659548	3.98251	-0.0204137	-0.965701	-0.10228	0.125644	0.137489	0.119524	-0.246521	0.0580232	-0.101439	-0.680787	0.187855	0.12107	-0.0282672	-0.231201	0.584047	-0.531732	0.0673818	0.0786834	-0.0834492	-0.0843992	0.0103202
71	SkMel2 Crizotinib 2µM_24H_2	Human Cell Line	0.0392796	0.106255	-0.291099	-0.213039	0.43503	0.0516109	-0.0631956	0.910539	0.0932836	-0.180949	-1.21052	-0.403494	-0.138113	-0.0742108	1.44118	-0.205268	0.312783	1.56697	-0.0513671	-0.191119	-0.332547	-0.101967	-0.0265931	-0.125407	-0.07055	4.17995	0.0465677	-1.03477	-0.0629096	0.0758028	0.0878363	0.130675	-0.245562	0.0612979	0.0260279	-0.695759	0.202893	0.592054	0.0539344	-0.235355	0.396463	-0.238922	0.0251222	0.0539862	-0.115708	-0.0607777	-0.0254272
72	SkMel2 Combination_24H_2	Human Cell Line	0.0827036	0.10208	-0.492706	-0.456293	0.270481	-0.215631	-0.368822	0.540075	-0.128713	-0.460002	-1.48513	-0.372084	-0.0838284	-0.181621	1.08598	-0.39759	0.416777	1.5349	-0.120432	-0.177836	-0.441144	-0.593471	0.0769944	-0.0762382	0.169546	3.78323	-0.253167	-1.15363	0.0484067	-0.0297964	-0.117365	0.157499	-0.355112	0.0986029	-0.19773	-0.545708	0.298214	0.751275	0.0326368	-0.181211	0.486625	-0.094957	-0.0577205	0.103446	0.0237952	-0.206606	0.0395088
73	ESTDAB102 DMSO_24H_2	Human Cell Line	-0.0266827	0.290068	-0.915518	-0.270044	-0.660497	-0.0597473	-1.16186	-0.269074	-0.349829	-0.3299	-0.599925	-0.423441	-0.0327943	-0.470972	0.657628	-0.561995	0.0837435	0.0272883	-0.447444	-0.389996	-0.841307	-1.68143	0.109382	-0.120338	-0.0238467	0.900509	-0.0352275	-0.855934	0.018835	-0.24119	-0.347088	0.254276	-0.173707	0.050857	0.279511	-0.111301	-0.137196	0.635052	0.160961	-0.165572	-0.164155	0.215943	-0.261729	0	-0.0975535	-0.0642292	0.11972
74	ESTDAB102 Afatinib 3µM_24H_2	Human Cell Line	0.114102	0.294903	-0.8943	-0.369533	-0.870389	-0.139675	-1.70583	-0.692906	-0.221926	-0.731104	-1.24503	-0.490773	0.0109405	-0.837204	-0.0291937	-0.72929	0.0183105	-0.129254	-0.687216	-0.168999	-0.968754	-1.96418	0.0956858	-0.269244	0.0188557	0.539508	0.122666	-1.33644	-0.0683443	-0.538833	-0.717639	0.178362	-0.202106	0.0672542	0.20241	-0.019238	0.0180261	0.620714	0.123697	-0.192687	0.00909929	0.32027	-0.287508	-0.178483	-0.0828968	-0.122131	0.0833682
75	ESTDAB102 Crizotinib 2µM_24H_2	Human Cell Line	0.0966161	0.331477	-0.914441	-0.407946	-0.897952	0	-1.00471	0.0208017	-0.26821	-0.246217	-0.750515	-0.778555	-0.10804	-0.564094	0.79826	-0.395537	-0.0115602	-0.203248	-0.663907	-0.220163	-1.01124	-1.41443	0.127446	-0.174324	-0.0775935	1.02041	-0.119856	-0.943261	-0.216515	-0.143345	-0.331462	0.122682	-0.120123	0.104252	0.245399	-0.0942891	-0.398358	0.604438	0.207909	-0.191864	-0.195291	0.222453	-0.543201	-0.0375702	-0.132012	-0.176295	0.0661256
76	ESTDAB102 Combination_24H_2	Human Cell Line	0.151947	0.49802	-1.03111	-0.500614	-1.117	-0.108586	-1.55982	-0.518512	-0.183358	-0.626001	-1.43671	-0.478685	-0.066166	-0.818612	-0.362671	-0.538765	-0.00488668	-0.215715	-0.87898	-0.281191	-1.28859	-1.96231	0.200893	-0.158212	0.174892	-0.170338	0.392454	-1.10514	-0.086111	-0.489311	-0.554952	0.271986	-0.256358	0.199682	0.0604747	0.00643549	0.149469	0.599942	0.259749	-0.130427	-0.171048	0.79577	-0.779299	-0.109377	-0.00536881	-0.106181	0.118272
77	ESTDAB105 DMSO_24H_2	Human Cell Line	0.230583	0.126201	0.214366	0.00433859	-0.590012	-0.126781	-0.139781	1.35693	-0.193055	0.362037	-0.529476	0.0127025	0.0659682	0.181159	1.92334	-0.999432	-0.159565	-0.502597	-0.295375	0.434826	0.0950442	0.55298	0.0805854	0.182317	-0.0301107	-1.39486	0.707753	0.464207	-0.00550448	-0.0452859	-0.169818	-0.125497	-0.0726852	-0.06672	0.0361069	0.54427	0.215265	0.242739	0.0161985	0.285548	-0.0699902	-0.0474585	0.43855	0.007564	-0.146595	-0.00772144	-0.137817
78	ESTDAB105 Afatinib 2µM_24H_2	Human Cell Line	0.0658476	-0.0562791	0.113315	-0.100296	-0.616143	-0.363124	-0.604538	0.90933	-0.286018	-0.0385989	-0.394222	-0.18066	-0.0166029	0.072826	1.74011	-0.0720797	-0.0267485	-0.344011	-0.17566	0.0202165	0.131046	0.00572535	0.0346051	0.0901835	-0.0154026	-1.28715	-0.203359	0.0834041	0.0656541	-0.03943	-0.209934	-0.0575569	0	-0.102504	0.0754078	-0.0212984	-0.274945	0.328075	0.220006	0.175429	-0.113581	-0.0662871	0.443208	-0.100106	-0.0980569	-0.0365621	0.0863123
79	ESTDAB105 Crizotinib 2µM_24H_2	Human Cell Line	0.0963797	-0.0199599	0.0817621	-0.0723758	-0.631426	-0.3898	-0.577692	0.944505	-0.307971	0.0578395	-0.778358	-0.412873	-0.0873501	0.0840274	1.83667	0.110789	-0.0617068	-0.463979	-0.40712	0.046725	0.0279052	0.171894	0.00440849	0.0389953	-0.166805	-1.30894	0.0747514	0.390297	0.0624059	-0.24895	-0.313807	-0.0963841	-0.0623619	-0.0843777	0.0503531	0.154	0.155444	0.358052	0.157956	0.12287	-0.152335	-0.190062	0.412989	0.00716776	-0.0774347	0.0252028	0.0927053
80	ESTDAB105 Combination_24H_2	Human Cell Line	0.258154	-0.0941051	-0.070046	-0.419498	-1.32489	-0.437538	-1.3218	0.278792	-0.193367	-0.528917	-1.17975	-0.427448	0.00932578	-0.0693882	1.03141	0.00704832	0.196102	-0.146871	-1.03666	0.0703747	-0.661341	-0.179237	0.41689	-0.0657189	0.147914	-0.648997	0.0483677	-0.350211	0.0960353	-0.875861	-0.961334	0.273918	-0.16016	0.115367	-0.321634	0.209282	-0.0482418	0.633265	0.198305	0.112129	0.0163998	0.402973	-0.248855	-0.0404058	-0.0285814	-0.0270805	0.205372
81	A375 DMSO_3H_3	Human Cell Line	0.256386	0.0485474	0.66329	0.579596	-0.0536597	0.0730927	0.251356	-0.77255	-0.00112666	0.126252	0.816072	0.0310469	-0.513159	0.123335	-0.501345	0.308215	-0.0678076	-0.345084	0.300964	0.205818	0.19632	0.201503	-0.0954999	0.0358172	-0.051102	-0.706058	-0.31017	0.163781	-0.00597553	-0.422138	0.0821319	-0.0543226	0.270016	0.0251786	0.201676	0.288337	-0.180417	-0.232337	0.0386016	-0.0156463	0.0464564	-0.19863	0.235866	-0.0900242	0.0565421	-0.0636634	0.0275399
82	A375 Afatinib 2µM_3H_3	Human Cell Line	0.292091	0.0650769	0.704529	0.450401	-0.0666284	0.071623	0.15282	-0.83641	0.0212489	0.119231	0.862735	0.378305	0.192369	0.111194	-0.406691	0.454652	-0.046984	-0.468626	0.28796	0.2889	0.225825	0.179119	-0.165588	0.0881757	0.0226837	-0.704187	-0.0207939	0.218698	0.0335959	0.228932	0.0177161	-0.0839109	0.17647	0.0620847	0.14654	0.438778	-0.137942	-0.257932	-0.0151496	-0.0187363	0.164638	-0.088104	0.353387	-0.0279617	0.076369	0.0651038	-0.0241027
83	A375 Crizotinib 2µM_3H_3	Human Cell Line	0.318179	0.135984	0.85808	0.340151	-0.052287	0.0705939	0.188941	-0.801528	0.125391	0.0955518	-1.94874	-0.640202	0.165327	0.133267	-0.425968	0.478321	-0.0400661	-0.595266	0.305198	0.226654	0.206816	0.158391	-0.174852	0.0613055	-0.161655	-0.663778	-0.106835	0.317812	0.0438141	0.163683	-0.0257751	-0.222264	0.0974215	-0.0163079	0.270647	0.548266	-0.00557427	-0.232065	0.0954315	0.00439609	0.105097	-0.146258	0.270168	-0.217934	0.0259707	-0.0463509	0.099052
84	A375 Combination_3H_3	Human Cell Line	0.350396	0.184158	0.707598	0.189388	0.0497192	0.133495	0.00290719	-0.951641	0.116821	0.0658389	-1.20578	-0.685199	0.225656	-0.0525491	-0.558185	0.392795	-0.327194	-0.794583	0.186982	0.217785	0.146291	0.229075	-0.123441	0.0492752	-0.248946	-1.07858	-3.31528	0.328046	-0.0337288	-0.0109699	0.0245483	-0.0078067	0.00321112	0.0259529	0.277464	0.16869	-0.227483	-0.168559	0.139094	0.0511222	0.168133	0.0125342	0.277127	-0.259512	0.114568	-0.0331564	0.129035
85	A375VR4 DMSO_3H_3	Human Cell Line	0.0700056	0.029972	0.229461	0.350957	0.17136	0.177481	0.461341	-0.500909	-0.576254	-0.257361	1.16301	0.593046	0.100424	0.181233	-0.440156	0.351342	0.0689013	1.65943	0.0635117	0.117971	0.162216	-0.0822015	-0.174429	0.122581	0.0715111	2.9522	0.512844	0.121477	0.146628	-0.30542	-0.0680922	-0.0631383	0.035436	0.155501	-0.121244	0.623142	0.125384	-0.597171	-0.0329201	-0.0432671	-0.120215	-0.160184	-0.117172	0.164874	-0.00278801	-0.113749	-0.0270074
86	A375VR4 Afatinib 2µM_3H_3	Human Cell Line	0.126563	0.0833651	0.333536	0.192169	0.228884	0.184065	0.296318	-0.749035	-0.0480323	-0.264796	1.14617	0.439822	0.0840309	-0.0577602	-0.361631	0.105649	-0.103959	1.66661	0.176014	0.127278	0.180261	-0.0613277	-0.192209	0.0992974	0.00248237	3.03586	-0.360169	0.122888	-0.00981019	-0.360342	-0.00934352	-0.0149551	0.00694117	0.109235	-0.0286144	0.229887	-0.19288	-0.403741	0.0880418	0.0279634	-0.0185867	-0.112928	-0.00293105	0.114337	0.0470676	-0.158772	0
87	A375VR4 Crizotinib 2µM_3H_3	Human Cell Line	0.145854	0.227889	0.454111	0.196599	0.400193	0.265706	0.527981	-0.42388	-0.131114	-0.0531069	-0.700216	-0.335771	0.224712	0.00372272	-0.135063	0.366461	-0.141275	1.13543	0.359406	0.286137	0.260337	0.139114	-0.0878799	0.24	-0.0282508	3.28672	0.175639	0.226558	0.0893602	-0.0759575	0.0758932	-0.367511	-0.00394106	0.112786	-0.417849	0.474449	-0.234261	-0.900488	-0.215773	0.264356	0.0620685	-0.301732	0.15833	0	-0.051699	-0.14234	-0.118501
88	A375VR4 Combination_3H_3	Human Cell Line	0.22323	0.457556	0.720966	0.300674	0.68777	0.139632	0.275885	-0.523076	-0.201819	0.119484	-1.11418	-0.23972	0.184452	0.104391	-0.294905	0.572313	-0.167177	0.905004	0.456462	0.428181	-0.0524521	-0.58211	0.0575913	-0.165725	-0.165849	3.545	0.390417	0.33479	0.0394115	-0.486876	0.0710153	-0.364208	0.154863	0.192407	-0.516232	0.823088	0.0595198	-0.610605	-0.174195	0.253001	0.246805	-0.0658456	0.272493	-0.214556	0.0150784	0.119288	-0.199004
89	SkMel2 DMSO_3H_3	Human Cell Line	0.333125	0.381985	0.106719	-0.0119199	0.336943	0.49731	0.410193	-0.0311363	-0.051418	-0.188682	0.875977	0.38312	0.187199	-0.122492	-0.804647	-0.255257	0.13286	1.16392	-0.218113	0.260657	-0.153048	0.310673	-0.0300328	-0.187305	0.234678	3.60111	0.316368	-1.14358	-0.0580072	0.385868	0.308511	0.0132753	-0.17942	0.0731842	-0.127564	-0.635706	-0.0764189	0.239422	0.0115701	0.0365915	0.337117	-0.172506	-0.458667	0.143927	0.139692	-0.0622086	-1.2453
90	SkMel2 Afatinib 2µM_3H_3	Human Cell Line	0.250386	0.236125	0.0600261	0.0810515	0.362962	0.639813	0.677644	0.330255	-0.187075	0.175271	0.724273	0.567031	0.0612662	0.0273284	-0.475127	-0.158465	0.132314	1.087	-0.0918804	0.31614	-0.16389	0.344661	0.073324	-0.236135	0.214808	3.78565	0.5132	-0.857427	0.0253908	0.288501	0.491049	-0.0541251	-0.184258	0.228268	-0.290503	-0.392446	0.171026	0.0641368	-0.172136	0.0792411	0.311154	-0.369648	-0.269691	0.160546	0.146981	0.0894247	-0.355987
91	SkMel2 Crizotinib 2µM_3H_3	Human Cell Line	0.317936	0.279798	0.153062	0.0406654	0.518922	0.384847	0.510028	-0.00115172	0.00676925	-0.103208	-0.911328	-0.594923	0.129748	-0.106008	-0.438692	-0.251268	0.221764	1.12847	-0.0176077	0.187954	-0.277877	0.210345	-0.0957356	-0.162064	-0.0384083	3.84644	0.0353549	-0.926255	-0.201182	0.343748	0.170087	0.0249219	-0.157301	0.14911	-0.0272251	-0.503727	-0.00822055	0.236887	-0.0249236	-0.00366013	0.475836	-0.232172	-0.232813	0.0434491	0.147386	-0.344495	0.0489791
92	SkMel2 Combination_3H_3	Human Cell Line	0.32749	0.288877	0.236131	-0.0716306	0.527069	0.0737967	0.562324	0.165456	0.035892	0.0304983	-1.1915	-0.52949	0.170128	-0.100861	-0.370716	-0.195196	0.273742	1.0952	-0.0180078	0.271426	-0.233262	0.252485	-0.0743967	-0.112061	0.0909946	3.86177	0.073645	-0.951204	-0.135601	0.346935	0.297502	0.0973047	-0.170141	0.188189	-0.104186	-0.468282	-0.0418794	0.189677	-0.015053	0.00509224	0.464383	-0.185741	-0.23111	0.124113	0.132551	0.00573581	-0.0364666
93	ESTDAB102 DMSO_3H_3	Human Cell Line	0.218365	0.599321	-0.00352702	0.0616156	-0.578751	0.456319	-0.0917397	-0.516362	-0.00582557	0.168653	-0.0534166	-0.094684	-0.0138101	-0.190832	-0.984082	-0.151967	0.0146025	-0.0911885	-0.551454	0.155077	-0.350874	-1.094	-0.160544	-0.392044	0.0873148	1.09808	0.669597	-0.860982	-0.136899	0.355896	0.213154	0.100933	0.148763	0.103587	0.00823898	0.34764	-0.145458	0.0953831	0.11932	-0.104193	-0.25737	-0.0359645	-1.03101	-0.101206	0.000650578	-0.119973	0.0257602
94	ESTDAB102 Afatinib 3µM_3H_3	Human Cell Line	0.165704	0.583288	0.0330897	0.129391	-0.618181	0.541171	0.414691	-0.117149	0.000829058	0.365902	-0.0763904	0.0574596	-0.252421	-0.0207708	-0.562759	-0.131803	-0.0634264	-0.170308	-0.514318	0.141271	-0.281084	-1.20842	-0.160667	-0.334558	0.14088	1.11848	0.900404	-0.780881	-0.053353	0.377835	0.281965	0.0629396	0.133006	0.13056	-0.0542019	0.506216	-0.0371134	0.0460944	-0.00350507	-0.133489	-0.197694	-0.0713138	-0.886095	-0.0244646	0.0964855	-0.152117	-0.116171
95	ESTDAB102 Crizotinib 2µM_3H_3	Human Cell Line	0.183465	0.723021	0.0557129	0.0541731	-0.610437	0.454599	0.365865	-0.0935133	0.0886589	0.30911	-2.38081	-0.622512	0.00333839	-0.0571623	-0.535359	-0.0920231	-0.00134788	-0.206478	-0.53841	0.11392	-0.35975	-1.00337	-0.201078	-0.397107	-0.0622825	1.2006	0.959353	-0.716825	-0.0548669	0.337744	0.186938	0.012651	0.044784	0.0989212	0.0157758	0.655628	-0.0322991	-0.276556	0.0911401	-0.113744	-0.217401	-0.0908113	-0.959284	-0.147692	0.0317265	-0.150973	0.0114596
96	ESTDAB102 Combination_3H_3	Human Cell Line	0.228503	0.718503	0.0697249	-0.0305277	-0.470497	0.47813	0.344116	0.199179	0.121574	0.37428	-2.43852	-0.498706	0.0686352	-0.0799325	-0.487855	-0.161832	-0.0166549	-0.228392	-0.525161	0.146952	-0.356372	-1.12278	-0.131744	-0.405492	0.00782887	1.10094	0.110962	-0.799498	-0.468475	0.356954	0.204518	0.13108	-0.00357196	0.148509	-0.0764867	0.643824	-0.0106296	0.139642	0.0188709	-0.04527	-0.21101	-0.040677	-0.962317	-0.0596895	0.102128	-0.091253	-0.00998962
97	ESTDAB105 DMSO_3H_3	Human Cell Line	0.170109	-0.00536183	0.112674	0.181128	-0.859876	-0.067276	0.38015	-0.401882	-0.0358993	0.074233	0.505637	0.0573831	0.0814535	0.186712	-0.261585	-0.267993	0.00525942	-0.439038	-0.296021	0.205028	0.0986338	0.700628	-0.0205246	-0.0449995	0.120661	-1.85578	0.140118	0.0147559	0.104932	-0.498999	-0.121722	-0.0274327	0.131917	0.0527092	0.105363	0.399717	-0.0836542	-0.0648903	0.1433	0.332934	-0.0540494	-0.187388	-0.327876	0.0496474	0.0295608	-0.523215	-0.0230344
98	ESTDAB105 Afatinib 2µM_3H_3	Human Cell Line	0.117875	-0.56055	0.201997	0.17452	-0.198827	0.0507767	0.594364	-0.586728	0.0374993	0.114286	0.555178	-0.0409357	0.0981401	0.116518	-0.285806	-0.361236	-0.142104	-0.412635	-0.171354	0.207891	0.131345	0.869932	-0.0057213	0.142469	0.105393	-1.85947	-0.456	0.0247828	0.0709766	-0.392343	-0.0749265	0.022086	0.0740924	0.0488173	0.0422733	-0.0382207	-0.269239	0.034843	0.209989	0.308432	0.0229642	-0.146149	-0.226224	-0.0234796	0.0819304	-0.151169	-0.00763625
99	ESTDAB105 Crizotinib 2µM_3H_3	Human Cell Line	0.209171	-0.304931	0.379676	0.299337	0.0438991	-0.121024	0.680246	-0.258717	0.0601395	0.377458	-2.29011	-0.692127	0.219419	0.307917	-0.202726	-0.105307	-1.23788	-1.10082	0.0220195	0.285801	-0.0996603	0.488236	0.0939447	-0.257263	0.175237	-1.72515	0.0608448	0.234704	0.017742	-0.233011	0.064166	-0.24866	0.16598	0.162353	0	0.566956	-0.124112	-0.294148	-0.045367	0.51433	0.233326	-0.262138	-0.0659995	-0.224359	0.10276	0.00841521	-0.0307047
100	ESTDAB105 Combination_3H_3	Human Cell Line	0.226907	0.384182	0.540727	0.222604	0.167184	-0.0666692	0.702863	-0.258432	0.0153534	0.298517	-2.20935	-0.674011	0.149744	0.287491	-0.188784	-0.0405636	-0.211453	-0.893111	-0.0301771	0.466993	-0.0286142	0.490688	0.120647	-0.181118	0.115871	-1.37514	-0.0934562	0.349868	0.045387	-0.354324	0.203755	-0.136776	0.0540868	0.257127	-0.155864	0.252395	-0.105684	0.0226551	0.0423369	0.51734	0.29241	-0.193315	-0.0995469	-0.203166	0.179154	0.168939	-0.0710403
101	A375 DMSO_24H_3	Human Cell Line	0.240021	0.0288885	0.415477	-0.145165	-0.0484505	-0.138514	-0.524057	0.864654	0.144689	-0.167777	1.06547	0.414215	0.137756	0.0750512	1.27703	0.961774	0.154382	-0.456063	0.113142	0.0382661	0.179179	0.110679	-0.228781	0.0136104	-0.227141	-0.797388	0.0426533	0.314359	0.0249721	-0.0796757	-0.126042	-0.0716501	0.153861	0.01985	0.214385	0.14843	-0.232017	-0.044784	0.111391	-0.196171	0.0857507	0.0097627	0.334457	-0.0138651	0.112779	0.039998	-0.10768
102	A375 Afatinib 2µM_24H_3	Human Cell Line	0.224283	0.00604185	0.68594	-0.0688988	-0.16894	-0.092165	-0.185286	0.925342	0.176448	-0.185179	0.737611	0.0151526	0.0930126	0.0578099	1.2609	0.559077	0.0898623	-0.650248	0.143288	0.0419139	0.131491	0.0173797	-0.160933	0.0428383	-0.104356	-1.29189	-0.522088	0.2609	-0.0629994	-0.092165	-0.00207757	0.0328376	0.173091	-0.016558	0.241182	0.239792	-0.459282	-0.00395537	0.09405	-0.0387004	0.132708	0.0183994	0.466823	-0.16455	0	-0.0197576	0.178685
103	A375 Crizotinib 2µM_24H_3	Human Cell Line	0.243665	0.0681868	0.483253	-0.3927	-0.322565	-0.0619024	-0.104956	1.04939	0.140771	-0.195607	-1.21073	-0.636502	0.0664537	-0.0257202	1.32602	0.55765	0.119638	-0.596755	-0.124633	0.0259436	0.0796522	0.466296	-0.151117	-0.0254923	-0.401545	-1.28499	-0.616187	0.240497	-0.0747612	-0.0564532	-0.076419	0.0910568	0.0457994	-0.0204499	0.232362	0.21986	-0.477745	0.200815	0.168445	-0.128989	0.115113	0.0251288	0.495605	-0.110207	0.00578486	-0.0283687	0.166482
104	A375 Combination_24H_3	Human Cell Line	0.253789	-0.203649	0.240219	-0.165433	-0.439187	-0.26036	-0.650771	0.784631	0.079811	-0.174955	-1.24416	-0.140301	0.29686	0.0192761	0.945066	1.80863	0.208821	-0.670069	-0.153507	-0.0617623	-0.0245468	-0.433262	-0.0864973	-0.22228	-0.00336261	-1.71849	0.59223	0.290865	0.0413578	-0.305761	-0.402472	0.116746	-0.0143045	0.0521791	-0.0299376	0.641352	0.390279	0.32333	-0.0490418	-0.120025	0.182165	0.221834	0.14476	-0.0133445	-0.0601431	0.121719	0.0784395
105	A375VR4 DMSO_24H_3	Human Cell Line	-0.0197269	0.214234	0.228512	-0.29877	0.19887	0.190023	-0.0916834	1.08294	0.00250493	-0.501109	0.928424	0.263852	0.111685	-0.0241681	1.58437	0.509084	0.101786	1.21934	-0.0152423	0.0631995	0.00385506	-0.217671	-0.175149	0.0612538	-0.2756	3.21707	0.133628	0.247853	-0.0653276	-0.232305	-0.100921	0.0301884	0.198567	0.0341392	-0.0451276	0.188633	-2.04177e-05	-0.16909	0.237826	-0.0469358	0.0223941	0.128762	0.184832	0.0189519	-0.087453	-0.0775667	0.0498159
106	A375VR4 Afatinib 2µM_24H_3	Human Cell Line	0.0825297	0.295494	0.307465	-0.204437	0.377128	0.289619	-0.0199002	1.09958	-0.0644241	-0.0378549	0.809572	0.295702	0.244901	-0.0197414	1.63708	0.459192	-3.17806	1.83575	0.399727	0.0930748	0.134086	-0.157151	-0.142997	0.21712	-0.0678645	3.0965	-0.157151	0.467225	0.0055252	-0.042889	0.00360345	-0.0222792	0.237429	-0.00817042	0.155569	0.176783	-0.198691	-0.166483	-0.0212234	0.131137	0.0443272	0.0872827	0.404584	0.127069	-0.0994445	-0.0811639	0.0398015
107	A375VR4 Crizotinib 2µM_24H_3	Human Cell Line	0.0614989	0.0444381	0.206102	-0.284026	0.302903	-0.0277103	-0.00698522	1.36205	-0.383665	-0.0778749	-0.767301	0.218585	0.159633	0.0403551	1.50693	0.663968	-0.088247	1.42434	0.198984	0.262305	-0.0590678	-0.43002	-0.0190073	-0.0989143	-0.337218	3.23416	1.02148	0.541049	0.0991944	-0.384545	-0.206743	-0.23626	0.225597	0.0707386	-0.294161	0.898904	0.433177	-0.325057	-0.0469521	0.0953675	0.067194	-0.024467	0.218431	0.157668	-0.0501971	-0.0121269	-0.280735
108	A375VR4 Combination_24H_3	Human Cell Line	0.163999	0.342548	0.111277	-0.38034	0.199311	-0.126758	-0.33046	1.02228	-0.201884	-0.352481	-0.0837838	-0.127236	-0.0156729	-0.0670739	1.3951	0.965672	0.229044	1.81333	-0.0187641	0.0894196	-0.0730037	-0.549623	-0.0902345	-0.109604	-0.379975	2.53701	0.658577	0.432025	-0.0323521	-0.173717	-0.23134	-0.0866991	0.0760494	-0.0903954	-0.0555244	0.513551	0.277176	-0.0450616	0.0782183	-0.0414632	-0.0638249	0.134141	0.13408	0.0398901	-0.12723	-0.0323684	-0.0548448
109	SkMel2 DMSO_24H_3	Human Cell Line	0.289247	-0.0188914	-0.109385	-0.309591	0.640811	-0.0375537	-0.262038	0.884337	-0.109672	-0.395107	-0.781249	-0.445574	0.0903959	-0.279956	1.35672	-0.0795132	0.278608	1.55179	-0.0341732	0.152919	-0.161684	-0.218848	-0.0765326	-0.1123	-0.0159189	4.36838	0.436186	-1.17612	0.00462097	-0.139186	-0.0202916	0.040367	-0.293174	-0.0155491	0.134984	-0.768118	0.0775161	0.433785	0.067173	-0.0431055	0.615056	-0.00525381	0.239524	0.00901942	0.0147701	-0.0335252	0.0363613
110	SkMel2 Afatinib 2µM_24H_3	Human Cell Line	0.280547	0.351356	-0.0996924	-0.257099	0.413463	0.0965214	-0.146699	0.750343	0.079179	-0.368411	-0.395336	-0.460475	-0.0225989	-0.134081	1.36233	-0.165758	0.415139	1.25747	-0.0416977	-0.0011783	-0.138395	-0.539118	-0.118851	-0.184847	0.0684683	3.96956	0.00139509	-1.13523	-0.0257459	0.12597	0.00920831	0.173909	-0.205084	0.0311305	0.1806	-0.753672	-0.00662236	0.535128	0.123362	0.0898056	0.775742	0.0653854	-0.0458504	0.00843141	-0.007759	-0.472387	0.172921
111	SkMel2 Crizotinib 2µM_24H_3	Human Cell Line	-0.486742	-0.649088	-0.141055	-0.246003	0.449568	-0.0279413	0.101187	0.92796	0.103769	-0.372022	-1.42102	-0.56876	-0.115418	-0.258009	1.19448	-0.127967	0.399194	1.67932	-0.048875	-0.00931339	-0.267758	-0.359686	-0.0692223	-0.161687	0.000793769	4.14762	0.201236	-1.25139	-0.000962572	0	0.0445382	0.142014	-0.217395	0.0407826	0.0855377	-0.682546	0.10252	0.535514	0.129685	0.00612698	0.595844	0.000640728	-0.0676279	-0.0283669	0.0632747	-0.0163902	0.133352
112	SkMel2 Combination_24H_3	Human Cell Line	0.14727	0.183075	-0.24753	-0.593023	0.263368	-0.0971397	-0.352414	0.471783	0.0834012	-0.833416	-1.85106	-0.459442	-0.106987	-0.343156	0.699691	0.0302169	0.498486	1.37641	-0.250733	-0.129314	-0.553334	-0.971906	-0.110852	-0.150837	0.19195	3.6301	0.349881	-1.28556	0.0466101	-0.0147489	-0.305032	0.323923	-0.237485	0.0879781	-0.0526705	-0.521549	0.295409	0.240415	0.0934887	-0.187305	0.590002	0.166535	-0.303482	0.0202459	0.0236403	0.00929155	0.112427
113	ESTDAB102 DMSO_24H_3	Human Cell Line	0.0272184	0.379288	-0.441983	-0.189399	-0.395853	0.355077	-0.247102	0.503662	0.133665	-0.0784574	-0.516466	-0.305258	-0.0998313	-0.261288	0.84766	-0.377677	-0.0178239	0.195774	-0.531295	-0.231843	-0.478948	-1.04767	-0.0754098	-0.169484	-0.0546216	1.56091	-0.196539	-0.634625	0.0615956	-0.00715061	0.0117477	0.041647	-0.117244	0.01662	0.196441	-0.216731	-0.208638	0.362771	0.080347	-0.275653	-0.0824246	0.0897646	-0.560335	-0.0709713	-0.0849215	-0.118522	0.0371623
114	ESTDAB102 Afatinib 3µM_24H_3	Human Cell Line	0.057366	0.602063	-0.58432	-0.155886	-0.42518	-0.0761373	-0.577227	0.0421794	0.220001	-0.142473	-1.15854	-0.228043	-0.160407	-0.392399	0.321727	-0.260711	-0.0398117	0.0357602	-0.381079	-0.333101	-0.826402	-1.90969	-0.152378	-0.285017	-0.0532907	1.28192	0.840686	-0.499462	0.0713932	-0.153822	-0.37023	0.117729	-0.17586	-0.00393587	0.240391	0.179793	0.344693	0.531188	0.0283637	-0.287441	0	0.216858	-0.489205	-0.141134	-0.0668851	-0.0588767	0.103752
115	ESTDAB102 Crizotinib 2µM_24H_3	Human Cell Line	0.0957622	0.570354	-0.579541	-0.313476	-0.389834	0.0504351	-0.636777	-0.073509	0.151033	-0.661877	-1.80064	-0.720079	-0.116081	-0.654075	0.472302	-0.460458	0.146666	0.118688	-0.705705	-0.225378	-0.822846	-1.43563	-0.0702359	-0.120309	-0.101992	1.39723	-0.163924	-1.03302	0.0890716	-0.180429	-0.3813	0.34979	-0.0950241	0.0840989	0.345119	-0.149735	-0.358509	0.587076	0.242979	-0.322173	-0.000202196	0.267012	-0.617816	-0.117904	0.026388	-0.0622451	0.190618
116	ESTDAB102 Combination_24H_3	Human Cell Line	0.094999	0.169787	-0.721777	-0.555497	-0.655237	-0.287456	-1.3294	-0.708405	-0.112487	-1.18578	-2.37698	-0.625556	-0.00715541	-0.893784	-0.212915	-0.666885	0.243744	-0.224716	-0.721796	-0.468926	-1.07096	-2.18323	0.114667	-0.0506599	0.0933137	0.808034	-0.305135	-1.02441	0.190265	-0.487842	-0.77583	0.551524	-0.14362	0.23589	0.261156	-0.239773	-0.300149	0.678377	0.248077	-0.136788	-0.024017	0.401414	-0.780242	-0.0237042	0.0648306	-0.00176312	0.094782
117	ESTDAB105 DMSO_24H_3	Human Cell Line	0.0995359	0.0859645	0.227016	-0.236737	-0.342204	-0.24483	-0.139116	1.03339	0	-0.0450689	-0.00318582	0.0200538	0.0487583	-0.0720285	1.60239	0.106907	-0.0124918	-0.237407	-0.250622	0.224888	0.0523873	0.324948	-0.0647207	0.10372	-0.107175	-1.54938	0.241166	0.249854	0.0736795	-0.109664	-0.173496	0.00890576	-0.0687148	-0.0968827	0.260532	-0.0389728	0.0602793	0.252715	0.277736	0.161224	0.0342594	-0.110419	0.438283	-0.0888521	-0.0785608	-0.116972	0.0375644
118	ESTDAB105 Afatinib 2µM_24H_3	Human Cell Line	0.127471	0.157277	0.249123	-0.0327843	-0.221797	-0.388214	-0.35979	0.821665	-0.133939	-0.0781639	-0.651664	-0.411284	0.211669	-0.162088	1.55127	0.0175973	-0.720001	-0.599649	-0.175617	0.161467	0.0200781	0.391901	-0.156849	0.0915225	0.192887	-1.55317	-0.117467	0.0262162	-0.0639699	-0.169169	-0.388773	-0.0337008	-0.0326708	-0.0910324	0.218503	0.0226784	-0.554608	-0.128747	0.153811	0.247007	0.0173571	-0.0548236	0.310359	-0.122665	-0.0293511	-0.156932	0.047671
119	ESTDAB105 Crizotinib 2µM_24H_3	Human Cell Line	0.229879	0.172666	0.0300294	-0.301764	-0.415078	-0.131521	0.0219603	1.01393	-0.144564	0.0318894	-1.11207	-0.635677	-0.00594051	-0.142343	1.66767	-0.141578	-0.128457	-0.540395	-0.458412	0.068767	-0.0466346	0.779212	-0.00943918	-0.0335245	-0.185179	-1.67032	-0.204822	-0.0408788	-0.0753382	-0.142362	-0.323709	-0.0192113	-0.131849	0.00711467	0.0671765	-0.0735447	-0.620564	0.418953	0.195814	0.190731	-0.135164	-0.092607	0.0881621	-0.164739	0.00318466	-0.158691	-0.0340737
120	ESTDAB105 Combination_24H_3	Human Cell Line	0.139387	0.121619	-0.0416482	-0.590164	-0.968238	-0.256952	-0.655315	0.634872	-0.220983	-0.398512	-1.63223	-0.543087	0.048247	-0.273426	1.0288	0.147773	0.199974	-0.404463	-0.908181	-0.0339957	-0.443358	-0.00764551	0.0647802	-0.420648	0.208908	-1.23286	-0.00553934	-0.401783	0.113876	-0.488078	-0.702334	0.17683	-0.0561374	0.0930885	-0.0123644	0.12957	-0.192833	0.116871	0.205325	0.0365307	-0.0993814	0.187433	-0.230104	-0.109294	0.0849238	-0.016711	0.123627
[truncated: 248 more columns]

## Sheet: A375 xenograft NormLog2
	Antibody Name	14-3-3-beta	14-3-3-zeta	4E-BP1	4E-BP1_pS65	4E-BP1_pT37_T46	53BP1	A-Raf	A-Raf_pS299	ACC1	ACC_pS79	AceCS1	ACSL1	ACVRL1	Akt	Akt1	Akt1_pS473	Akt2	Akt2_pS474	Akt_pS473	Akt_pT308	Ambra1_pS52	AMPK-a2_pS345	AMPKa	AMPKa_pT172	AR	ARID1A	ASNS	Atg3	Atg4B	Atg5	Atg7	ATM	ATM_pS1981	ATRX	ATR_pS428	Aurora-A	Aurora-ABC_pT288_pT232_pT198	Aurora-B	Axl	b-Actin	b-Catenin	b-Catenin_pT41_S45	B-Raf	B-Raf_pS445	B7-H3	B7-H4	Bad_pS112	Bak
	Antibody Origin	R	R	R	R	R	R	R	R	R	R	R	R	R	R	R	R	R	R	R	R	R	R	R	R	R	R	R	R	R	R	R	R	R	R	R	R	R	R	R	R	R	R	R	R	R	R	R	R
	Gene Name	YWHAB	YWHAZ	EIF4EBP1	EIF4EBP1	EIF4EBP1	TP53BP1	ARAF	ARAF	ACACA/ ACACB	ACACA/ACACB	ACSS2	ACSL1	ACVRL1	AKT1/2/3	AKT1	AKT1	AKT2	AKT2	AKT1/2/3	AKT1/2/3	AMBRA1	PRKAA2	PRKAA1/2	PRKAA1/2	AR	ARID1A	ASNS	ATG3	ATG4B	ATG5	ATG7	ATM	ATM	ATRX	ATR	AURKA	AURKA/AURKB/AURKC	AURKB	AXL	ACTB	CTNNB1	CTNNB1	BRAF	BRAF	CD276	VTCN1	BAD	BAK1
	Validation Status	V	V	V	V	V	V	V	C	C	V	V	V	C	V	V	V	V	C	V	V	C	V	C	C	V	C	V	V	C	C	V	V	V	C	C	C	C	V	V	C	V	V	C	V	C	C	V	C
	Slide Id	GBL1146018	GBL1146019	GBL1145632	GBL1145633	GBL1145634	GBL1145754	GBL1145812	GBL1145764	GBL1145636	GBL1145635	GBL1145981	GBL1145978	GBL1145776	GBL1145775	GBL1145930	GBL1145928	GBL1145901	GBL1145929	GBL1145655	GBL1145794	GBL1146026	GBL1145835	GBL1145637	GBL1145638	GBL1145950	GBL1145849	GBL1145853	GBL1145865	GBL1145894	GBL1145895	GBL1145866	GBL1145837	GBL1145838	GBL1145857	GBL1145900	GBL1145966	GBL1145967	GBL1145843	GBL1145823	GBL1145803	GBL1145642	GBL1145804	GBL1145936	GBL1145645	GBL1145888	GBL1145889	GBL1145639	GBL1145640
	Antibody Name in Heatmap	14-3-3-beta-R-V	14-3-3-zeta-R-V	4E-BP1-R-V	4E-BP1_pS65-R-V	4E-BP1_pT37_T46-R-V	53BP1-R-V	A-Raf-R-V	A-Raf_pS299-R-C	ACC1-R-C	ACC_pS79-R-V	AceCS1-R-V	ACSL1-R-V	ACVRL1-R-C	Akt-R-V	Akt1-R-V	Akt1_pS473-R-V	Akt2-R-V	Akt2_pS474-R-C	Akt_pS473-R-V	Akt_pT308-R-V	Ambra1_pS52-R-C	AMPK-a2_pS345-R-V	AMPKa-R-C	AMPKa_pT172-R-C	AR-R-V	ARID1A-R-C	ASNS-R-V	Atg3-R-V	Atg4B-R-C	Atg5-R-C	Atg7-R-V	ATM-R-V	ATM_pS1981-R-V	ATRX-R-C	ATR_pS428-R-C	Aurora-A-R-C	Aurora-ABC_pT288_pT232_pT198-R-C	Aurora-B-R-V	Axl-R-V	b-Actin-R-C	b-Catenin-R-V	b-Catenin_pT41_S45-R-V	B-Raf-R-C	B-Raf_pS445-R-V	B7-H3-R-C	B7-H4-R-C	Bad_pS112-R-V	Bak-R-C
	Probabilities (QC Score)	0.922368	0.960123	0.971924	0.9669	0.968468	0.97285	0.964102	0.942314	0.966106	0.973655	0.948899	0.963884	0.953226	0.9758	0.962022	0.964145	0.9678	0.959795	0.95589	0.966651	0.96032	0.941548	0.964461	0.974339	0.960533	0.963311	0.955914	0.945001	0.969087	0.959755	0.96801	0.960096	0.945042	0.958106	0.972017	0.955721	0.957261	0.949646	0.936501	0.911851	0.958154	0.952202	0.961263	0.972197	0.958926	0.959573	0.972248	0.952121
	Slide no.	1	2	3	4	5	6	7	8	9	10	11	12	13	14	15	16	17	18	19	20	21	22	23	24	25	26	27	28	29	30	31	32	33	34	35	36	37	38	39	40	41	42	43	44	45	46	47	48
Sample number	Sample description	14-3-3-beta-R-V	14-3-3-zeta-R-V	4E-BP1-R-V	4E-BP1_pS65-R-V	4E-BP1_pT37_T46-R-V	53BP1-R-V	A-Raf-R-V	A-Raf_pS299-R-C	ACC1-R-C	ACC_pS79-R-V	AceCS1-R-V	ACSL1-R-V	ACVRL1-R-C	Akt-R-V	Akt1-R-V	Akt1_pS473-R-V	Akt2-R-V	Akt2_pS474-R-C	Akt_pS473-R-V	Akt_pT308-R-V	Ambra1_pS52-R-C	AMPK-a2_pS345-R-V	AMPKa-R-C	AMPKa_pT172-R-C	AR-R-V	ARID1A-R-C	ASNS-R-V	Atg3-R-V	Atg4B-R-C	Atg5-R-C	Atg7-R-V	ATM-R-V	ATM_pS1981-R-V	ATRX-R-C	ATR_pS428-R-C	Aurora-A-R-C	Aurora-ABC_pT288_pT232_pT198-R-C	Aurora-B-R-V	Axl-R-V	b-Actin-R-C	b-Catenin-R-V	b-Catenin_pT41_S45-R-V	B-Raf-R-C	B-Raf_pS445-R-V	B7-H3-R-C	B7-H4-R-C	Bad_pS112-R-V	Bak-R-C
		NormLog2	NormLog2	NormLog2	NormLog2	NormLog2	NormLog2	NormLog2	NormLog2	NormLog2	NormLog2	NormLog2	NormLog2	NormLog2	NormLog2	NormLog2	NormLog2	NormLog2	NormLog2	NormLog2	NormLog2	NormLog2	NormLog2	NormLog2	NormLog2	NormLog2	NormLog2	NormLog2	NormLog2	NormLog2	NormLog2	NormLog2	NormLog2	NormLog2	NormLog2	NormLog2	NormLog2	NormLog2	NormLog2	NormLog2	NormLog2	NormLog2	NormLog2	NormLog2	NormLog2	NormLog2	NormLog2	NormLog2	NormLog2
1	Xenograft Vehicle_1	0.0570021	0.114178	-0.0047836	0.079875	0.0253125	0.134988	0.355231	0.0673643	-0.00174896	0.0284265	0.460229	0.228882	-0.280176	-0.0427469	-0.00291232	0.140594	0.0521499	-0.00517305	-0.269029	-0.10003	0.126044	0.108029	-0.0464241	-0.235956	0.0170778	0.116083	-0.0362786	-0.0884006	-0.00602922	-0.290896	-0.0775255	0.140338	0.00366645	0.216295	0.0911132	-0.0194297	0.0386864	1.06158	-0.236466	-0.141674	-0.142386	0.111364	0.0021865	-0.00863453	-0.166974	0.0941537	-0.0796488	0.0478393
2	Xenograft Vehicle_2	0.0591159	-0.637052	-0.107232	-0.017511	0.25062	0.127903	0.0595868	-0.0333694	0.22438	0.0482688	0.720776	0.0949571	-0.0425676	-0.0258975	-0.0295292	0.0889146	-0.0298892	0.120281	-0.0275249	0.0573223	0.0834701	0.0489173	0.0269902	0.219864	0.114419	0.10599	0.0916811	-0.0490543	-0.0941671	0.0166431	0.159288	0.474233	0.0954119	0.107818	-0.0383261	-0.0119412	0.0162796	0.0837803	0.178772	-0.00841065	-0.0754678	-0.2206	-0.0281056	0.10515	1.91301e-05	-0.0569786	-0.0619474	0.0443561
3	Xenograft Vehicle_3	0.0207942	0.252361	0.100732	0.0118822	0.249299	-0.0502511	-0.0926603	-0.0532947	-0.191654	-0.146394	0.0132068	0.107536	0.00474579	-0.0193117	0.0212936	0.175631	0.0457407	0.0111696	-0.0178662	-0.121109	-0.156219	-0.0120697	-0.0140368	0.000397867	-0.0111953	0.0169479	-0.0470468	0.0205827	0.0164488	0.117425	-0.0830924	-0.17527	0.022855	-0.0740645	-0.0107377	0.0188327	0.054032	0.0238563	0.00332856	0.0190651	0.0860307	0.0168922	-0.0652685	-0.0287777	0.0889022	0.0272396	-0.0537097	0.0115716
4	Xenograft Vehicle_4	-0.0173022	0.0609255	-0.0374645	-0.0119826	-0.115499	0.025999	-0.0131296	-0.00541419	0.268114	0.111602	0.251059	-0.31535	-0.102126	0.0620138	-0.0886837	-0.0429287	-0.104054	-0.0832982	-0.339015	-0.104402	0.0440639	-0.00524291	0.0472379	0.382879	0.0912043	0.164087	0.104093	-0.0318941	-0.0820951	0.00562301	0.0814134	0.536705	0.00698915	0.234583	0.0262144	0.15539	-0.0438415	0.100422	0.107853	0.232736	-0.132409	0.0357694	0.0230704	0.117479	-0.00825153	-0.0757717	0.0860359	0.0800052
5	Xenograft Vehicle_5	-0.00891362	-0.651632	0.0198021	0.0243629	0.102899	0.285161	-0.065865	-0.0207091	0.129549	0.0930306	0.0944406	-0.00863781	0.0501042	0.0652372	0.0342989	0.207761	0.028465	0.251743	0.179333	0.109016	0.0629441	0.0329628	-0.0239071	-0.00956332	0.0406057	0.26875	-0.023345	-0.0476293	-0.0326015	0.070515	0.00831429	0.198962	-0.0482592	0.304886	0.00626118	-0.0138882	-0.0264537	0.0376853	-0.102047	-0.10321	-0.0284431	0.0166413	0.0196644	0.0629448	0.0144063	0.00789389	0.0188478	-0.0189308
6	Xenograft Afatinib_1	-0.109409	-0.649705	0.117469	0.146878	0.120162	0.0956171	-0.106878	-0.014018	0.146157	0.172961	0.368464	-0.42363	-0.0762372	0.248254	0.103865	0.0388234	0.00932565	-0.123139	-0.00164951	0.00912796	-0.101497	-0.0345457	0.0954806	0.412092	0.0777888	0.169751	0.0233131	-0.0835162	0.0119447	0.219969	-0.135809	0.133378	-0.108408	0.107942	-0.067301	-0.0442128	-0.178828	-0.198737	0.00636468	-0.239071	0.339833	-0.721546	-0.0222898	0.0414765	0.0744247	-0.0696124	0.0469968	0.0182766
7	Xenograft Afatinib_2	-0.032719	0.18187	-0.127963	-0.0116438	-0.166745	-0.155077	-0.0173369	0.0783993	-0.195199	-0.0180934	-0.314561	0.456966	0.0704959	-0.0692833	-0.0219169	0.338459	0.040939	0.536892	0.816905	0.265003	-0.140924	-0.0533109	0.0386617	-0.0292483	0.0348575	-0.289121	-0.122318	-0.0661241	-0.0336005	-0.0903382	-0.0879939	-0.581534	-0.0605805	-0.133894	-0.0797731	-0.160686	-0.083453	0.0246754	0.0197921	0.571594	0	0.0255509	-0.1236	-0.0166384	0.07006	0.0677672	0.00652132	0.0244404
8	Xenograft Afatinib_3	0.0484287	0.000905446	-0.2096	0.0180289	0.271757	0.314549	-0.105537	-0.119703	0.0530811	-0.00453762	-0.0598084	0.667439	0.126048	-0.0225246	-0.09292	-0.129305	-0.00680123	-0.188541	-0.206738	0.0779142	-0.0278916	0.0786593	0.134316	0.0320381	0.151169	0.0677658	-0.00369901	-0.121936	-0.124185	-0.164599	-0.00690433	0.313784	-0.0236456	0.333334	-0.0775464	-0.157596	-0.189047	0.248394	0.255431	0.0866747	0.141929	-0.0171811	-0.141496	-0.0684153	-0.111922	-0.0392619	-0.127921	-0.0411395
9	Xenograft Afatinib_4	-0.0493724	0.0972692	0.0835582	0.0154656	-0.0964931	-0.0769085	0.0293638	0.0242781	0.191105	0.164699	0.159765	-0.222108	-0.0473092	0.199821	0.0675629	0.0288409	0.0649346	0.0339352	0.0907539	0.0385596	-0.1056	-0.0663776	0.0369778	0.0751776	0.0561944	-0.0306415	0.0340368	0.0377813	0.0815951	0.134414	0.114693	0.0332105	-9.92757e-05	-0.0147764	-0.0787016	0.000301718	0.0328898	-0.140591	-0.0834184	-0.0996846	-0.0921914	-0.00953207	0.176432	0.0734372	-0.167547	0.022274	0.0750599	0.0286736
10	Xenograft Afatinib_5	-0.088543	0.0932371	0.00429299	0.0280883	0.315854	0.0871112	-0.0791657	-0.0332052	-0.0560553	-0.0648708	0.268755	-0.128136	-0.109288	0.0706941	0.00644112	-0.129457	0.0291477	-0.0988642	-0.147897	-0.058236	0.0921419	-0.0054378	-0.0531771	-0.0315385	0.0456359	0.18816	0.030905	0.0273032	0.0233284	0.0650059	0.00873332	0.0893595	0.0343662	0.0523902	-0.0428761	0.0486141	0.0089412	-0.0461028	0.0324406	-0.18245	-0.056402	0.0173201	0.0566396	0.0183055	-0.0209329	0.0651422	-0.102966	-0.00443624
11	Xenograft Crizotinib_1	-0.0126316	0.0670016	0.00992655	0.00612197	-0.186642	-0.153784	-0.121374	-0.0510096	0.00905945	-0.0273173	-0.0119667	-0.224689	-0.00344036	0.00627832	-1.2368	-0.437892	-0.032225	-0.806879	0.030205	-0.171523	0.0547094	-0.00304898	0.0025603	0.210595	0.0160127	-0.0157688	0.0622268	-0.0201639	-0.0152604	0.0318798	-0.0038927	0.15542	0.00183287	0.175778	0.00744213	0.0514173	0.0749723	-0.0287527	0.301506	-0.229169	0.0254753	0.000183804	-0.00179285	0.0293801	-0.275714	-0.16944	-0.0164093	-0.010311
12	Xenograft Crizotinib_2	-0.000807185	-0.534935	-0.027639	-0.046416	0.0682467	-0.16521	0.27666	0.0215898	0.22502	0.191766	-0.0681197	0.706338	0.0878751	-0.165255	0.0307954	0.100901	0.101044	0.606998	0.321241	-0.0102363	-0.0675503	-0.0923681	-0.0711419	0.22704	0.220388	-0.174359	-0.244758	0.00409501	0.0140831	-0.153362	0.120138	-0.212465	-0.0716649	-0.0273543	0.0954113	-0.0181165	0.0174468	-0.00641983	0.148761	0.0622618	0.236692	-0.0388154	0.127864	0.181948	0.00755657	0.146167	-0.0462557	0.0366297
13	Xenograft Crizotinib_3	-0.0217661	0.0495853	-0.0367477	0.00644264	-0.338263	0.264452	-0.13079	0.0308661	-0.165668	0.0302011	-0.327482	-0.0795836	0.089975	-0.0331888	0.0317543	-0.160808	-0.0144671	-0.11336	-0.173872	0.220371	-0.421775	0.0159138	0.0864219	-0.251749	-0.0401979	0.0241896	0	-0.0345498	-0.0939967	-0.0337869	-0.0228287	-0.0499726	-0.00665748	0.0563571	0.00309702	0.0344791	-0.0685652	-0.0452757	0.264754	0.289449	-0.0145558	0.0496904	-0.0249265	-0.0665944	-0.00360793	-0.0544373	0.0570949	0.0325811
14	Xenograft Crizotinib_4	-0.0396596	-0.400832	0.0205117	0.0518643	0.183956	0.169398	0.0895993	0.0876477	0.113386	0.000876956	-0.0703855	0.0479007	0.0566212	0.0506708	0.00863298	-0.144789	0.101005	0.0467493	0.223177	0.127805	-0.0223545	-0.0359386	0.0986504	-0.355214	0.230584	-0.0600467	-0.0331072	-0.057796	0.075814	0.133648	0.0166167	-0.0284074	-0.0499488	0.00506757	0.0368288	0.00100592	0.0415043	-0.105753	0.0785176	-0.111246	0.0383444	0.0212613	0.107487	0.175682	-0.0450417	0.0528975	-0.0129227	0.0243671
15	Xenograft Crizotinib_5	-0.00965384	-0.130381	0.0152224	0.0623213	-0.413846	0.378341	-0.108944	0.128113	-0.147845	0.106092	0.126154	-0.260032	0.00898972	-0.0136035	0.0867929	-0.00690938	0.0583161	0.0437891	-0.0797578	0.128333	-0.03484	-0.0138821	0.0107696	0.31569	0.123345	-0.0681774	-0.130696	-0.0934442	0.0905913	-0.118989	-0.118763	-0.443399	-0.166782	-0.0525816	-0.0735083	-0.157802	-0.154115	-0.371346	-0.1853	-0.229357	0.187268	-0.148482	0.0758767	-0.0616181	0.146571	0.107175	0.170161	0.0593027
16	Xenograft Combo_1	0.0201436	-0.491362	0.107775	-0.025425	-0.103352	-0.131495	0.05908	0.00725667	0.156313	0.00763009	-0.122446	-0.20803	-0.0434829	0.0517884	-0.0485449	0.146474	-0.0205995	0.0708537	0.0399121	-0.0640413	0.0775916	-0.0907863	-0.0368845	-0.014067	0.270255	-0.110787	0.0368418	-0.00103233	0.00365727	0.0200875	0.0550255	0.241822	0.0114144	-0.0105849	0.0155971	0.0879513	0.0442245	0.0706513	-0.46535	-0.0181661	-0.185624	-0.019443	0.0526288	0.136487	-0.00896093	0.0323269	0.031899	0.0532389
17	Xenograft Combo_2	-0.0334314	-0.657878	0.0865762	0.139398	0.088176	0.229871	-0.0918141	0.0370053	0.0819497	0.0595902	-0.119722	-0.404302	-0.293066	0.0241689	-0.135089	0.127228	-0.0916835	-0.086858	-0.120132	0.0627863	0.0259448	-0.00221757	0.0215729	-0.0922718	0.147503	0.0526025	0.00957226	-0.0371775	-0.0438965	-0.131985	-0.0625372	-0.0352635	-0.0118174	-0.147694	-0.0172169	0.0984489	0.103189	-0.0407826	0.195085	0.0806387	-0.108397	0.00634536	0.00668017	0.0098144	0	-0.0152903	0.043847	0.0543955
18	Xenograft Combo_3	-0.36953	-0.196954	0.0265939	0.0241493	0.354589	-0.133715	-0.14173	0.0199723	-0.168654	-0.141678	-0.356008	-0.117262	0.0127367	-0.0112438	0.0447288	-0.0687628	0.00109271	0.0389755	0.0705283	-0.110494	-0.180652	0.0228678	-0.0765816	-0.0734699	0.0322819	-0.073477	0.0204253	0.118697	0	-0.0355093	0.0190444	-0.193534	0.0590289	-0.194631	-0.133014	0.0356404	0.106995	-0.0312985	-0.604724	0.00511539	0.00269777	-0.304148	0.0146535	0.0163621	-0.142797	0.0852551	-0.0657596	0.0377961
19	Xenograft Combo_4	0.0700803	0.148411	-0.0569272	-0.0139098	0.0166927	-0.200127	-0.17351	-0.0954432	-0.10185	-0.114183	-0.268001	0.18823	0.0228027	0.000298566	0.00269629	-0.196044	-0.0347807	-0.175318	-0.339897	0.0537612	-0.416851	0.0416395	0.137109	0.102269	-0.121914	-0.241333	0.00502299	0.0126742	-0.0891093	-0.0713753	-0.0245008	-0.210262	0.00478248	-0.340259	-0.351931	-0.106354	-0.00234846	0.218892	0.171745	0.0737103	0.0083874	-0.0276895	-0.0549152	-0.113747	-0.0922811	-0.548612	-0.0715433	-0.0932177
20	Xenograft Combo_5	0.062556	0.199526	-0.0197997	-0.00871888	-0.0962357	-0.20508	-0.0422207	-0.0154519	-0.10535	-0.0329482	-0.373349	0.144452	-0.0761443	-0.101881	0.0324867	-0.14869	0.0311684	-0.221231	-0.409721	-0.0131996	0.0284268	-0.0540032	-0.0114736	-0.225466	0.0445805	-0.214877	0.0375261	0.0450931	0.0320248	-0.0245828	0.0553233	-0.176906	-0.0526184	-0.356859	-0.0154448	-0.0480089	0.0312312	-0.102522	0.0994086	0.10034	0.00112027	0.114439	0.0681601	-0.0241906	-0.348319	-0.103989	-0.0109721	0.0027328
[truncated: 319 more columns]

## Sheet: A375 resistant lines NormLog2
	Antibody Name	14-3-3-beta	14-3-3-epsilon	14-3-3-zeta	4E-BP1	4E-BP1_pS65	4E-BP1_pT37_T46	53BP1	A-Raf	A-Raf_pS299	ACC1	ACC_pS79	AceCS1	ACSL1	ACVRL1	ADAR1	Akt	Akt1	Akt1_pS473	Akt2	Akt2_pS474	Akt_pS473	Akt_pT308	Ambra1_pS52	AMPK-a2_pS345	AMPKa	AMPKa_pT172	Annexin-I	Annexin-VII	AR	ARID1A	ASNS	Atg3	Atg4B	Atg5	Atg7	ATM	ATM_pS1981	ATP5A	ATP5H	ATRX	ATR_pS428	Aurora-A	Aurora-ABC_pT288_pT232_pT198	Aurora-B	Axl	b-Actin	b-Catenin	b-Catenin_pT41_S45
	Antibody Origin	R	M	R	R	R	R	R	R	R	R	R	R	R	R	M	R	R	R	R	R	R	R	R	R	R	R	M	M	R	R	R	R	R	R	R	R	R	M	M	R	R	R	R	R	R	R	R	R
	Gene Name	YWHAB	YWHAE	YWHAZ	EIF4EBP1	EIF4EBP1	EIF4EBP1	TP53BP1	ARAF	ARAF	ACACA/ ACACB	ACACA/ACACB	ACSS2	ACSL1	ACVRL1	ADAR	AKT1/2/3	AKT1	AKT1	AKT2	AKT2	AKT1/2/3	AKT1/2/3	AMBRA1	PRKAA2	PRKAA1/2	PRKAA1/2	ANXA1	ANXA7	AR	ARID1A	ASNS	ATG3	ATG4B	ATG5	ATG7	ATM	ATM	ATP5F1A	ATP5HD	ATRX	ATR	AURKA	AURKA/AURKB/AURKC	AURKB	AXL	ACTB	CTNNB1	CTNNB1
	Validation Status	V	C	V	V	V	V	V	V	C	C	V	V	V	C	V	V	V	V	V	C	V	V	C	V	C	C	V	V	V	C	V	V	C	C	V	V	V	C	C	C	C	C	C	V	V	C	V	V
	Slide Id	GBL1146018	GBL1146473	GBL1146019	GBL1145632	GBL1145633	GBL1145634	GBL1145754	GBL1145812	GBL1145764	GBL1145636	GBL1145635	GBL1145981	GBL1145978	GBL1145776	GBL1146448	GBL1145775	GBL1145930	GBL1145928	GBL1145901	GBL1145929	GBL1145655	GBL1145794	GBL1146026	GBL1145835	GBL1145637	GBL1145638	GBL1146451	GBL1146446	GBL1145950	GBL1145849	GBL1145853	GBL1145865	GBL1145894	GBL1145895	GBL1145866	GBL1145837	GBL1145838	GBL1146486	GBL1146481	GBL1145857	GBL1145900	GBL1145966	GBL1145967	GBL1145843	GBL1145823	GBL1145803	GBL1145642	GBL1145804
	Antibody Name in Heatmap	14-3-3-beta-R-V	14-3-3-epsilon-M-C	14-3-3-zeta-R-V	4E-BP1-R-V	4E-BP1_pS65-R-V	4E-BP1_pT37_T46-R-V	53BP1-R-V	A-Raf-R-V	A-Raf_pS299-R-C	ACC1-R-C	ACC_pS79-R-V	AceCS1-R-V	ACSL1-R-V	ACVRL1-R-C	ADAR1-M-V	Akt-R-V	Akt1-R-V	Akt1_pS473-R-V	Akt2-R-V	Akt2_pS474-R-C	Akt_pS473-R-V	Akt_pT308-R-V	Ambra1_pS52-R-C	AMPK-a2_pS345-R-V	AMPKa-R-C	AMPKa_pT172-R-C	Annexin-I-M-V	Annexin-VII-M-V	AR-R-V	ARID1A-R-C	ASNS-R-V	Atg3-R-V	Atg4B-R-C	Atg5-R-C	Atg7-R-V	ATM-R-V	ATM_pS1981-R-V	ATP5A-M-C	ATP5H-M-C	ATRX-R-C	ATR_pS428-R-C	Aurora-A-R-C	Aurora-ABC_pT288_pT232_pT198-R-C	Aurora-B-R-V	Axl-R-V	b-Actin-R-C	b-Catenin-R-V	b-Catenin_pT41_S45-R-V
	Probabilities (QC Score)	0.922368	0.891837	0.960123	0.971924	0.9669	0.968468	0.97285	0.964102	0.942314	0.966106	0.973655	0.948899	0.963884	0.953226	0.958621	0.9758	0.962022	0.964145	0.9678	0.959795	0.95589	0.966651	0.96032	0.941548	0.964461	0.974339	0.919476	0.952014	0.960533	0.963311	0.955914	0.945001	0.969087	0.959755	0.96801	0.960096	0.945042	0.925525	0.959731	0.958106	0.972017	0.955721	0.957261	0.949646	0.936501	0.911851	0.958154	0.952202
	Slide no.	1	2	3	4	5	6	7	8	9	10	11	12	13	14	15	16	17	18	19	20	21	22	23	24	25	26	27	28	29	30	31	32	33	34	35	36	37	38	39	40	41	42	43	44	45	46	47	48
Sample number	Sample description	14-3-3-beta-R-V	14-3-3-epsilon-M-C	14-3-3-zeta-R-V	4E-BP1-R-V	4E-BP1_pS65-R-V	4E-BP1_pT37_T46-R-V	53BP1-R-V	A-Raf-R-V	A-Raf_pS299-R-C	ACC1-R-C	ACC_pS79-R-V	AceCS1-R-V	ACSL1-R-V	ACVRL1-R-C	ADAR1-M-V	Akt-R-V	Akt1-R-V	Akt1_pS473-R-V	Akt2-R-V	Akt2_pS474-R-C	Akt_pS473-R-V	Akt_pT308-R-V	Ambra1_pS52-R-C	AMPK-a2_pS345-R-V	AMPKa-R-C	AMPKa_pT172-R-C	Annexin-I-M-V	Annexin-VII-M-V	AR-R-V	ARID1A-R-C	ASNS-R-V	Atg3-R-V	Atg4B-R-C	Atg5-R-C	Atg7-R-V	ATM-R-V	ATM_pS1981-R-V	ATP5A-M-C	ATP5H-M-C	ATRX-R-C	ATR_pS428-R-C	Aurora-A-R-C	Aurora-ABC_pT288_pT232_pT198-R-C	Aurora-B-R-V	Axl-R-V	b-Actin-R-C	b-Catenin-R-V	b-Catenin_pT41_S45-R-V
		NormLog2	NormLog2	NormLog2	NormLog2	NormLog2	NormLog2	NormLog2	NormLog2	NormLog2	NormLog2	NormLog2	NormLog2	NormLog2	NormLog2	NormLog2	NormLog2	NormLog2	NormLog2	NormLog2	NormLog2	NormLog2	NormLog2	NormLog2	NormLog2	NormLog2	NormLog2	NormLog2	NormLog2	NormLog2	NormLog2	NormLog2	NormLog2	NormLog2	NormLog2	NormLog2	NormLog2	NormLog2	NormLog2	NormLog2	NormLog2	NormLog2	NormLog2	NormLog2	NormLog2	NormLog2	NormLog2	NormLog2	NormLog2
1	A375 parental_1	0.160536	-0.0378342	-0.0183512	-0.115434	-0.0159561	0.0374876	0.189514	-0.262193	-0.142515	-0.560763	-0.326498	-0.85231	-0.226991	-0.163791	0.201055	-0.265785	-0.371293	-0.0870343	-0.183195	0.0696606	-0.144916	-0.0162549	0.300252	0.154427	-0.180093	-0.121991	0.13993	0.0394019	0.305422	0.221597	0.349068	0.231072	-0.172306	-0.536843	0.22116	-0.219424	0.183689	0.399476	0.320785	-0.0113276	0.0688819	0.0608679	0.0331523	0.0493254	0.611063	-0.116636	0.07421	-0.118584
2	A375 parental_2	0.0578706	0.107551	0.057811	-0.350665	-0.154108	-0.143781	0.111739	-0.280984	-0.0560217	-0.621076	-0.326098	-0.750024	-0.25601	-0.169336	0.0467849	-0.351612	-0.471568	-0.00480676	-0.159132	0.145805	-0.0776611	0.0418921	0.19427	0.114887	-0.262281	-0.379734	-0.184494	-0.0464714	0.327894	0.144182	0.238171	0.172068	-0.107657	-0.440332	0.109922	-0.393847	0.149394	0.306938	0.254037	-0.0376674	0.0842778	0.0628075	0.0432316	0.105331	1.21036	-0.00650249	0.0251029	-0.0567958
3	A375 parental_3	0.00227677	-0.489028	-0.658787	-0.0425266	-0.0559908	-0.0334082	0.711696	-0.324572	0.00918672	-0.573537	-0.140848	-0.811938	-0.423235	-0.0184577	-0.667261	-0.13494	0.133367	0.203198	0.207805	-0.0154375	0.258789	0.287158	0.183641	0.0231386	-0.110795	-0.158157	0.0548045	-0.0538987	0.280114	0.345895	0.189584	0.124245	0.0330951	-0.293269	-6.95133e-05	-0.814564	-0.0825629	-0.0151976	-0.44008	0.0558904	-0.0554019	0.000235963	-0.0592263	0.0298116	1.03632	0.0743761	0.523365	0.0154506
4	A375 Afatinib Resistant_1	-0.0121502	-0.087355	0.000630797	-0.00207608	-0.0476991	-0.0150904	-0.0644526	0.104717	-0.0111119	-0.0898738	-0.0357079	0.00701995	-0.144535	-0.0821706	0.0671583	-0.196521	-0.162699	0.0136186	0.0261377	0.294031	-0.00847935	0.000933003	0.158885	-0.0122929	-0.10262	-0.0148884	-0.0667513	-0.0146853	-0.0831421	-0.104512	-0.00884111	0.103608	-0.0682345	-0.32135	0.0778295	-0.170778	-0.0100705	-0.820628	0.120673	0.0555564	0.11646	-0.120496	0.131861	-0.00764451	2.21605	-0.0124839	-0.0247238	-0.0166177
5	A375 Afatinib Resistant_2	-0.0963318	-0.0142768	-0.0181494	0.00799056	-0.0179656	-0.00686115	0.00315677	-0.0412847	0.0243951	-0.203178	0.0481899	0.123667	-0.227629	-0.0494884	-0.13929	-0.0984353	-0.1596	-0.50761	0.193314	-0.57392	0.102128	0.165495	0.192008	0.0147771	-0.0163977	-0.0749011	0.0800402	-0.0645429	0.389567	-0.0960446	-0.0131021	0.0451204	-0.00196286	-0.252954	0.0141508	-0.454101	0.00154385	0.0229129	-0.595914	-0.0098566	0.0328404	-0.0974645	0.11574	-0.0143033	2.07477	0.00307236	0.0874366	0.0474712
6	A375 Afatinib Resistant_3	0.0200615	0.0443524	-0.465089	0.033367	0.0784882	0.0709993	-0.0238475	-0.389078	-0.309657	-0.272434	-0.282814	0.277134	-0.231819	-0.154176	-0.183933	-0.0497046	-0.171831	-0.240672	-0.0477375	-0.149775	-0.0121434	0.103203	0.0164067	0.140076	-0.0212889	-0.291362	0.469494	-0.00594241	-0.0889124	0.0529379	0.0779193	0.248756	-0.228436	-0.146203	-0.0226198	-0.629289	-0.0105484	0.163321	0.0816565	-0.0106959	-0.213214	-0.126836	0.167282	0.041788	2.23924	0.157943	0.0415742	-0.186133
7	A375 Crizotinib Resistant_1	0.0910933	0.000453252	0.105054	0.072475	0.0563415	0.058064	0.149778	-0.179741	-0.0288933	0.0172389	0.0494818	0.0630807	0.0498774	0.0438168	0.185555	0.243428	0.230671	0.112238	0.159112	0.220065	0.0741136	-0.0988401	-0.400743	-0.00345886	-0.00122606	0.179876	0.0548461	-0.00457038	0.184024	-0.0347132	-0.181469	0.0151861	0.00373517	0.0524319	0.0633645	0.0714951	-0.0341058	-0.0710954	-0.0122302	-0.114536	0.00205284	0.0112743	0.00800747	0.106775	-0.0998902	0.0142793	0.100428	-0.066743
8	A375 Crizotinib Resistant_2	0.035727	-0.00232583	0.0868678	0.148538	0.142216	0.179577	0.052966	0.136833	-0.0429986	0.239334	0.0715352	0.238738	0.16248	-0.00533837	0.235256	0.371019	0.197143	0.103915	0.110859	0.200594	0.109328	0.0656621	-0.0992098	-0.0418188	0.0575197	0.180664	0.108415	0.0311303	-0.194104	0.165333	-0.113222	-0.0870493	0.0562192	0.291105	0.128915	0.51922	-0.0357768	-0.157928	0.0486906	0.178127	0.0707296	0.00629478	-0.0274128	0.00938196	-0.194679	-0.0475658	-0.0295159	-0.0283126
9	A375 Crizotinib Resistant_3	-0.0257716	0.0149641	0.0201052	0.0398335	0.123167	0.100619	0.173743	0.162229	0.00322464	0.312352	0.112846	0.267026	0.134001	0.0655591	0.225355	0.312435	0.198987	0.275778	0.161418	0.272406	0.152379	0.130869	-0.0702565	-0.064165	0.0332443	0.172673	0.103987	0.0317594	-0.294054	0.0576663	-0.183348	-0.109946	-0.0527868	0.213811	0.0807179	0.39648	-0.0497952	-0.132532	-0.47695	0.0531018	0.163765	-0.00617403	-0.0596238	-0.0922846	-0.0939534	0.0285307	-0.0149997	0.0311767
10	A375 Combo Resistant_1	-0.00425629	-0.0254729	0.00699655	-0.116803	0.0265116	-0.0397413	-0.0659098	0.14247	-0.0418616	0.313122	0.141512	-0.126072	0.438502	0.0473533	0.209402	0.0710257	-0.253411	0.000906627	-0.18333	0.0214455	-0.230475	-0.119856	-0.0249665	0.0101883	0.000253615	0.136366	-0.896965	-0.0324657	0.123278	-0.12273	0.0310551	-0.189263	-0.0311719	0.213982	-0.106621	0.421176	0.0615752	0.365349	-0.000253659	-0.0400903	-0.0557947	0.0966887	-0.0790159	-0.0617214	-0.232812	-0.186228	-0.233447	-0.056626
11	A375 Combo Resistant_2	-0.0656354	-0.218014	0.0814074	-0.363732	0.0279326	-0.0594091	-0.095331	0.123156	-0.00986297	0.168215	0.117722	-0.170439	0.347408	0.11276	-0.0484051	0.132439	0.239176	0.00941402	-0.0490109	-0.119233	-0.193131	0.0211567	-0.33513	-0.0199378	0.0988739	0.0973082	-0.911082	0.0447878	0.131467	-0.174701	0.0524223	-0.157666	0.144828	0.271252	-0.0668303	0.319939	-0.0416264	0.0921922	0.0307147	-0.16862	0.0379113	0.0943278	-0.0565024	-0.0783637	-0.351216	-0.122612	-0.174464	-0.0932478
12	A375 Combo Resistant_3	-0.0118917	0.0572037	0.0610481	-0.100772	0.0608661	-0.00509008	-0.071215	0.232118	-0.0867186	0.371773	-0.0429825	-0.0193756	0.480976	0.0783374	0.369828	0.229999	0.215733	0.0288219	-0.116206	-0.0361918	-0.190825	-0.0900892	-0.120735	-0.0226903	0.0655048	0.126083	-0.534231	0.172602	0.0148075	-0.090167	0.104266	-0.118976	-0.0569217	0.395035	0.00356078	0.477289	-0.0343462	0.26936	-0.434768	0.026901	-2.39971e-06	0.107661	-0.0409807	-0.0492192	-0.356637	0.0553504	-0.232694	-0.301648
[truncated: 388 more columns]
